# Supplementary material for: The Identification of AMT Family Genes and Their Expression, Function, and Regulation in Chenopodium quinoa
Source: Plants (Basel). 2024 Dec 17;13(24):3524. doi: 10.3390/plants13243524 (PMC11676291; doi:10.3390/plants13243524)
Supplement: Supplementary file 1 [file plants-13-03524-s001.zip]

Archive with 2 entries (2 files):
- Plants-3290654-Supplementary Figures.pdf
- Plants-3290654-Supplementary Tables.xlsx
