# Supplementary material for: The Identification of AMT Family Genes and Their Expression, Function, and Regulation in Chenopodium quinoa
Source: Plants (Basel). 2024 Dec 17;13(24):3524. doi: 10.3390/plants13243524 (PMC11676291; doi:10.3390/plants13243524)
Supplement: Supplementary file 1 [file plants-13-03524-s001.zip › Plants-3290654-Supplementary Tables.xlsx]

## Sheet: Table S1
Supplementary Table S1. Putative 10 motifs of CqAMT proteins
Motif	Width	Protein sequences	Pfam domain
1	50	AITSGCSVVEPWAAIICGFVAAWVLIGLNKLAEKVKYDDPLEAAQLHGGC	Ammonium_transp
2	50	QWAFAIAAAGITSGSIAERTQFVAYLIYSSFLTGFVYPVVSHWFWSEDGW	Ammonium_transp
3	50	WGAFIEGPRIGRFDRKGRSVVLRGHSASLVVLGTFLLWFGWYGFNPGSFL	Ammonium_transp
4	50	YLLFSAYLVFSMQLGFAMLCAGSVRAKNTMNIMLTNVLDAAAGSLSYYLF	Ammonium_transp
5	50	YGQWSAVGRTAVTTTLAGSTAALTTLFGKRJLVGHWNVIDVCNGLLGGFA	Ammonium_transp
6	41	WVSVTMGPLFLILHKLKLLRISSEDEMAGMDLTRHGGFAYA	Ammonium_transp
7	29	NSDNLLFGSGVIDFAGSGVVHMVGGIAGL	Ammonium_transp
8	29	GVSRPYGLFMGGGGRLLAAQVIQILVIFG	-
9	29	FAFAFGSPSNPFIGRRFFALESIPDSHQS	-
10	21	GAWGLJFTGLFASKEYVQEVY	-

## Sheet: Table S2
Supplementary Table S2 A. thaliana, O. sativa, L. esculentum, P. richocarpa, C. watsonii, C. suecicum, C. quinoa and C. sinensis var. sinensis AMT gene family information
C. sinensis var. sinensis		A. thaliana		O. sativa		L. esculentum		P. richocarpa		Chenopodium quinoa		Chenopodium suecicum		Chenopodium watsonii
Gene names	Gene ID	Gene names	NCBI accession	Gene names	NCBI accession	Gene names	NCBI accession	Gene names	NCBI accession	Gene name	Gene ID	Gene Name	Gene ID	Gene Name	Gene ID
CsAMT1.1a	CSS0030613.1	ATAMT1.1	AT4G13510	OsAMT1.1	NP_001389327.1	SlAMT1.1	NP_001304667.1	PtrAMT1;3	XP_002311703.1	CqAMT1.2a	AUR62006987	CsuAMT1.4a	Csu001774	CwAMT3.1	Cw009490
CsAMT1.1b	CSS0022328.1	ATAMT1.2	AT1G64780	OsAMT1;2	NP_001403673.1	SlAMT1.2	NP_001234253.2	PtrAMT1;5	XP_002301837.1	CqAMT1.2b	AUR62000634	CsuAMT1.3b	Csu002900	CwAMT1.3a	Cw026444
CsAMT1.1c	CSS0045157.1	ATAMT1.3	AT3G24300	OsAMT1;3	NP_001403674.1	SlAMT1.3	NP_001234216.1	PtrAMT1;2	XP_002325790.3	CqAMT1.2c	AUR62006988	CsuAMT2.2b	Csu006120	CwAMT1.2d	Cw010202
CsAMT1.2	CSS0012236.1	ATAMT1.4	AT4G28700	OsAMT2;1	NP_001407460.1			PtrAMT4;1	XP_024451747.1	CqAMT1.2d	AUR62000635	CsuAMT1.2c	Csu016930	CwAMT1.4b	Cw025608
CsAMT1.3a	CSS0002217.1	ATAMT1.5	AT3G24290	OsAMT2;2	NP_001396033.1			PtrAMT1;4	XP_052306232.1	CqAMT1.3a	AUR62001658	CsuAMT1.2a	Csu016931	CwAMT2.2a	Cw019429
CsAMT1.3b	CSS0011839.1	ATAMT2.1	AT2G38290	OsAMT2;3	NP_001396029.1			PtrAMT2;1	XP_002309151.1	CqAMT1.3b	AUR62020119
CsAMT1.4	CSS0041045.1			OsAMT3;1	NP_001383794.1			PtrAMT1;6	XP_002314107.4	CqAMT1.4a	AUR62008822
CsAMT2.1a	CSS0030121.1			OsAMT3;2	NP_001405927.1			PtrAMT1;1	XP_002314518.2	CqAMT1.4b	AUR62025419
CsAMT2.1b	CSS0034487.1			OsAMT3;3	NP_001404040.1			PtrAMT4;4	XP_002319056.3	CqAMT2.2a	AUR62035890
CsAMT3.1	CSS0001725.1			OsAMT4;1	XP_025878030.1			PtrAMT2;2	XP_002323600.2	CqAMT2.2b	AUR62035356
CsAMT3.2	CSS0012200.1									CqAMT3.1a	AUR62039048
CsAMT3.3	CSS0035111.1									CqAMT3.1b	AUR62004789
CsAMT4.1a	CSS0021429.1
CsAMT4.1b	CSS0010086.1
CsAMT4.1c	CSS0025285.1
CsAMT4.1d	CSS0025228.1

## Sheet: Table S3
Supplementary Table S3. Reservation and loss of the AMT genes between C. watsonii, C. suecicum and C. quinoa.
Chenopodium suecicum (Gene ID)	Gene Name(Csu)	Chenopodium quinoa Willd (Gene ID)	Gene Name (Cq)	Per.Ident	Chenopodium watsonii (Gene ID)	Gene Name (Cw)	Chenopodium quinoa Willd (Gene ID)	Gene Name (Cq)	Per.Ident
Csu001774	CsuAMT1.4a	AUR62000634	CqAMT1.2b	68.283	Cw009490	CwAMT3.1	AUR62000634	CqAMT1.2b	25.219
Csu002900	CsuAMT1.3b			63.496	Cw026444	CwAMT1.3a			66.741
Csu006120	CsuAMT2.2b			74.899	Cw010202	CwAMT1.2d			81.348
Csu016930	CsuAMT1.2c			82.02	Cw025608	CwAMT1.4b			68.283
Csu016931	CsuAMT1.2a			98.798	Cw019429	CwAMT2.2a			74.597
Csu016931	CsuAMT1.2a	AUR62000635	CqAMT1.2d	82.46	Cw026444	CwAMT1.3a	AUR62000635	CqAMT1.2d	65.625
Csu002900	CsuAMT1.3b			62.054	Cw009490	CwAMT3.1			25.28
Csu006120	CsuAMT2.2b			72.245	Cw019429	CwAMT2.2a			71.748
Csu016930	CsuAMT1.2c			98.586	Cw026444	CwAMT1.3a	AUR62001658	CqAMT1.3a	87.879
Csu002900	CsuAMT1.3b	AUR62001658	CqAMT1.3a	83.55	Cw019429	CwAMT2.2a	AUR62006987	CqAMT1.2a	74.395
Csu002900	CsuAMT1.3b	AUR62006987	CqAMT1.2a	63.717	Cw010202	CwAMT1.2d			82.247
Csu006120	CsuAMT2.2b			74.899	Cw026444	CwAMT1.3a			66.962
Csu016930	CsuAMT1.2c			83.03	Cw009490	CwAMT3.1	AUR62004789	CqAMT3.1b	97.531
Csu016931	CsuAMT1.2a			100	Cw009490	CwAMT3.1	AUR62039048	CqAMT3.1a	99.353
Csu016930	CsuAMT1.2c	AUR62006988	CqAMT1.2c	84.818	Cw009490	CwAMT3.1	AUR62035890	CqAMT2.2a	24.583
Csu001774	CsuAMT1.4a	AUR62008822	CqAMT1.4a	98.397	Cw010202	CwAMT1.2d			75.576
Csu002900	CsuAMT1.3b	AUR62020119	CqAMT1.3b	99.777	Cw025608	CwAMT1.4b			70.868
Csu001774	CsuAMT1.4a	AUR62025419	CqAMT1.4b	96.994	Cw010202	CwAMT1.2d	AUR62006988	CqAMT1.2c	98.928
Csu001774	CsuAMT1.4a	AUR62035356	CqAMT2.2b	72.609	Cw025608	CwAMT1.4b	AUR62008822	CqAMT1.4a	97.595
Csu006120	CsuAMT2.2b			98.501	Cw019429	CwAMT2.2a	AUR62035356	CqAMT2.2b	97.216
Csu016931	CsuAMT1.2a			76.395	Cw025608	CwAMT1.4b			71.957
Csu016930	CsuAMT1.2c	AUR62035890	CqAMT2.2a	71.951	Cw026444	CwAMT1.3a	AUR62020119	CqAMT1.3b	93.723
Csu016931	CsuAMT1.2a			73.453	Cw025608	CwAMT1.4b			99.198
Csu001774	CsuAMT1.4a			71.281
Csu006120	CsuAMT2.2b			97.228

## Sheet: Table S4
Supplementary Table S4. Primers used for CqAMTs expression in mutant yeast strain (mep1/2/3) and tobacco expresiom for sub_celluar localization detectiomn of CqAMT1.2a
Gene ID	Gene Name	Primer sequneces (5' to 3')	restriction enzyme cutting site	expresion vector name
AUR62035890	CqAMT2.2a	agggaatattaagcttatgtctTCTTCCACGGCACCA	HindIII	CqAMT2.2a-pYES2
		gatatctgcagaattcTTATGAAGTTGACCCATATCCATCAATTTTTCTTAATTGG	EcoRI
AUR62001658	CqAMT1.3a	agggaatattaagcttATGGCAGTGTCATGGGAAGATAGT	HindIII	CqAMT1.3a-pYES2
		gatatctgcagaattcCTAGCTACGCATCTGTATATAGTCATTATAACTCTGT	EcoRI
AUR62008822	CqaMT1.4a	agggaatattaagcttATGGCAACGCCACTCGG	HindIII	CqaMT1.4a-pYES2
		gatatctgcagaattcTCAAGCTTGGAATTGTACACCAGGAG	EcoRI
AUR62004789	CqAMT3.1b	agggaatattaagcttATGGTAGACAACACAACCATAGTCCC	HindIII	CqAMT3.1b-pYES2
		gatatctgcagaattcTTATACAACTTGAGTAGCACCAATAGACCTAGTG	EcoRI
AUR62006988	CqAMT1.2c	agggaatattaagcttATGGCTTGTAACGCTGCGG	HindIII	CqAMT1.2c-pYES2
		gatatctgcagaattcTCATACATTTGCTTGTCTACCGTCAGG	EcoRI
AUR62006987	CqAMT1.2a	agggaatattaagcttATGTCGTGCAACGCTGCC	HindIII	CqAMT1.2a-pYES2
		gatatctgcagaattcTCATACATTTCTTCCACCATTTTGAGGACTAGG	EcoRI
AUR62025419	CqaMT1.4b	agggaatattaagcttATGGCGACGCCACTCG	HindIII	CqaMT1.4b-pYES2
		gatatctgcagaattcTCAAGCTTGGAATTGTACACCAGGAG	EcoRI
AUR62035890	CqAMT2.2b
AUR62000634	CqAMT1.2b	agggaatattaagcttATGTCGTGCAACGCTGCG	HindIII	CqAMT1.2b-pYES2
		gatatctgcagaattcTCATACATTTCTTCCACCGTTTTGAGGAC	EcoRI
AUR62000635	CqAMT1.2d	agggaatattaagcttATGTCTTGTAACGCTGCGGAG	HindIII	CqAMT1.2d-pYES2
		gatatctgcagaattcTCATACATTTGCTTGTCTACCATCAGGAGT	EcoRI
AUR62039048	CqAMT3.1a	agggaatattaagcttATGGTAGACAACACAACCATAGTCCC	HindIII	CqAMT3.1a-pYES2
		gatatctgcagaattcCTAATTACCAGCACCAGGAGTAATGC	EcoRI
AUR62020119	CqAMT1.3b	agggaatattaagcttATGGCAGTTTCATGGGAACAGAG	HindIII	CqAMT1.3b-pYES2
		gatatctgcagaattcCTAGTTGCGCATCTGTATATAGTCATTATAACGC	EcoRI
AUR62006987	35S:CqAMT1.2a	gaccatggtaagatctATGTCGTGCAACGCTGCC	BglII	pCA1301-CqAMT1.2a-GFP
		gctcaccatcactagtTACATTTCTTCCACCATTTTGAGGACTAGG	SpeI

## Sheet: Table S5
Supplementary Table S5. qRT-PCR primers used in this study
Gene ID	Gene Name		5'--3'	Product（bp）
AUR62000210	HSF	F	CCACAACAGTACCTTCCTTCACCG	183
		R	GTGGTTGAGCTCAGATAAGAGCATG
AUR62005168	NF-YB	F	CGGTCAATGGAGACGACATTTGT	191
		R	CGTACTATTGCTGCTACCGCG
AUR62005714	ERF	F	TGAGACTGCTGAGGCAGCTG	160
		R	AGTAGCAGTAGTCGACGATGTCTGA
AUR62009548	GRAS	F	GCAATCAAGGGAGTAGTGGTTGC	190
		R	GTGCTGACAGGAGAGTCTGCA
AUR62011826	B3	F	CCAACAGGTGAAACCCGAAAAGTG	217
		R	GCATACGAGAATAAGAACGCGCAT
AUR62012917	Nin-like	F	GGTGCCTGAATGGACGCC	215
		R	CAGTCTCAAGTGCTTTACAAACGCT
AUR62018123	WRKY	F	CCATTAGGTATGTCTCCACAACAAACC	198
		R	CGTATGAGGTCTCCTTTCGTGGC
AUR62033188	NF-YB	F	CCATGAAGGTAGTAACATAAGGAACTCG	196
		R	CTCGGAAACACACTCTTGCATAGTTT
AUR62036595	bHLH	F	GGATGGGTAGGAGAGTCACCAC	154
		R	TGATTCTCTCCCTTCTTCGCCT
AUR62036626	NAC	F	CCCCTTTGATCTTCCGGAATTGAC	160
		R	ATCCCTGACCCTACCTTTCCTCT
AUR62040941	C2H2	F	GAAGGTGAACAACATCAAAGCGATG	178
		R	GCGAAAGCGAAAGCGTAGGAG
AUR62000634	CqAMT1.2b	F	AGCGCCGCTGCTTCTTACC	189
		R	AGCAGCTGCGTCTAGCAC
AUR62000635	CqAMT1.2d	F	GCGGCAGCTACCTACTTATGT	187
		R	CTGCAGCAGCATCAAGAACG
AUR62001658	CqAMT1.3a	F	GGAGGGATTGCTGGACTTTGGG	188
		R	GGGTATGCTACTAGGATCTCACCAAAA
AUR62004789	CqAMT3.1b	F	TCCGGTGGTTATGTTATCCATGTTTCT	187
		R	TAGCACTAAATGTGCCTCCACCA
AUR62006988	CqAMT1.2c	F	CGGCAGCTACCTACTTATGTAACCG	184
		R	GCAGCAGCATCAAGAACGTTGA
AUR62008822	CqAMT1.4a	F	CTGGGTTTTGGGGGGCGTTC	186
		R	CGCTTTCGCCATACGCCTTCG
AUR62020119	CqAMT1.3b	F	GCCTACCTTGTTTTTGTAATGCAGC	178
		R	AAGGGTTGGATCCAGGGCC
AUR62025419	CqAMT1.4b	F	GGGGGCGTTCATTGAAGGTC	187
		R	ATACACCGCCCCGCTTTC
AUR62035890	CqAMT2.2a	F	TTTTCCCAACAGTGACGTTGATTTCC	196
		R	ACTCGCCCACCCATCTTCTG
AUR62039048	CqAMT3.1a	F	AACATGGGCATACAAGATGTCCTTTG	190
		R	AGCTGCAAACATCCCTTGGTAC
AUR62006987	CqAMT1.2a	F	CGGTGACATACGCCGTGG	155
		R	GCCAGCAGCCGCATCTAG
AUR62000243	acting	F	CAACAGCTCGCCGCAAGTTTCC	187
		R	CTGCCTCTCTCTCTTCTGCAGCC

## Sheet: Table S6
Supplementary Table S6. The Summary of RNASeq and data quality control information
Sample Name	variety	organ	developmental stage	Planting method	Clean Reads	Clean Base	Read Length	Q20(%)	Q30(%)	GC(%)	Run number
L_0_21_1	W32	Leaf	seedling stage	hydroponics	24092701	7227810300	PE150	97.84	92.97	43.78	CRR1215880
R_0_21_1	w32	Root	seedling stage	hydroponics	24131657	7239497100	PE150	98.02	93.6	43.9	CRR1215888
L_0_21_2	W32	Leaf	seedling stage	hydroponics	24112082	7233624600	PE150	98.03	93.57	43.6	CRR1215881
R_0_21_2	W32	Root	seedling stage	hydroponics	24085237	7225571100	PE150	97.49	91.86	43.81	CRR1215896
L_0_21_3	W32	Leaf	seedling stage	hydroponics	24141368	7242410400	PE150	97.89	93.16	43.73	CRR1215882
R_0_21_3	W32	Root	seedling stage	hydroponics	24084863	7225458900	PE150	97.86	92.98	43.83	CRR1215897
L_21NH_21_1	W32	Leaf	seedling stage	hydroponics	24123628	7237088400	PE150	98	93.53	44.51	CRR1215886
R_21NH_21_1	W32	Root	seedling stage	hydroponics	24090092	7227027600	PE150	97.91	93.25	43.88	CRR1215901
L_21NH_21_2	W32	Leaf	seedling stage	hydroponics	24058160	7217448000	PE150	98.02	93.54	44.41	CRR1215887
R_21NH_21_2	W32	Root	seedling stage	hydroponics	24142555	7242766500	PE150	97.79	92.89	44.55	CRR1215902
L_21NH_21_3	W32	Leaf	seedling stage	hydroponics	24086932	7226079600	PE150	97.74	92.67	44.38	CRR1215888
R_21NH_21_3	W32	Root	seedling stage	hydroponics	24023687	7207106100	PE150	97.93	93.33	44.55	CRR1215903
L_8NH_21_1	W32	Leaf	seedling stage	hydroponics	24035328	7210598400	PE150	97.99	93.5	44.39	CRR1215883
R_8NH_21_1	W32	Root	seedling stage	hydroponics	24093639	7228091700	PE150	98	93.53	43.81	CRR1215898
L_8NH_21_2	W32	Leaf	seedling stage	hydroponics	24075096	7222528800	PE150	97.8	92.84	44.13	CRR1215884
R_8NH_21_2	W32	Root	seedling stage	hydroponics	24088847	7226654100	PE150	97.94	93.31	44.02	CRR1215899
L_8NH_21_3	W32	Leaf	seedling stage	hydroponics	24152829	7245848700	PE150	97.91	93.23	44.08	CRR1215885
R_8NH_21_3	W32	Root	seedling stage	hydroponics	24081840	7224552000	PE150	98.01	93.53	44.18	CRR1215900
L_0_27_1	W32	Leaf	seedling stage	hydroponics	24051504	7215451200	PE150	98.81	95.77	43.71	CRR1215910
R_0_27_1	W32	Root	seedling stage	hydroponics	24099612	7229883600	PE150	98.62	95.06	43.74	CRR1215925
L_0_27_2	W32	Leaf	seedling stage	hydroponics	24022812	7206843600	PE150	98.8	95.71	43.25	CRR1215911
R_0_27_2	W32	Root	seedling stage	hydroponics	24017473	7205241900	PE150	98.73	95.53	44.35	CRR1215925
L_0_27_3	W32	Leaf	seedling stage	hydroponics	24127260	7238178000	PE150	98.84	95.81	43.47	CRR1215912
R_0_27_3	W32	Root	seedling stage	hydroponics	24063618	7219085400	PE150	98.84	95.91	44.18	CRR1215927
L_21NH_27_1	W32	Leaf	seedling stage	hydroponics	24078104	7223431200	PE150	98.74	95.57	44.12	CRR1215915
R_21NH_27_1	W32	Root	seedling stage	hydroponics	24136010	7240803000	PE150	98.55	94.83	44.01	CRR1215931
L_21NH_27_2	W32	Leaf	seedling stage	hydroponics	24054677	7216403100	PE150	98.9	96.15	44.25	CRR1215917
R_21NH_27_2	W32	Root	seedling stage	hydroponics	24076968	7223090400	PE150	98.58	95.04	44.03	CRR1215932
L_21NH_27_3	W32	Leaf	seedling stage	hydroponics	24026498	7207949400	PE150	98.78	95.67	44.34	CRR1215918
R_21NH_27_3	W32	Root	seedling stage	hydroponics	24111680	7233504000	PE150	98.76	95.64	44.16	CRR1215933
L_8NH_27_1	W32	Leaf	seedling stage	hydroponics	24047435	7214230500	PE150	98.65	95.19	43.84	CRR1215913
R_8NH_27_1	W32	Root	seedling stage	hydroponics	24022969	7206890700	PE150	98.69	95.33	43.79	CRR1215928
L_8NH_27_2	W32	Leaf	seedling stage	hydroponics	24026787	7208036100	PE150	98.47	94.69	44.62	CRR1215914
R_8NH_27_2	W32	Root	seedling stage	hydroponics	24122769	7236830700	PE150	98.78	95.67	43.99	CRR1215929
L_8NH_27_3	W32	Leaf	seedling stage	hydroponics	24023165	7206949500	PE150	98.79	95.73	44.19	CRR1215915
R_8NH_27_3	W32	Root	seedling stage	hydroponics	24143413	7243023900	PE150	98.62	95.16	43.95	CRR1215930
w19.FL_1	W19	Leaf	Flowering	field cultivation	22039419	6580962410	PE150	100	93.71	43.97	CRR1013236
w19.FL_2	W19	Leaf	Flowering	field cultivation	27989713	8348261316	PE150	100	93.8	44.09	CRR1013237
w19.FL_3	W19	Leaf	Flowering	field cultivation	27151395	8099785928	PE150	100	93.76	44.03	CRR1013238
w19.SL_1	W19	Leaf	Seed _Formation	field cultivation	23960135	7127813710	PE150	100	94.65	44.41	CRR1013242
w19.SL_2	W19	Leaf	Seed _Formation	field cultivation	22156866	6597345010	PE150	100	94.16	43.73	CRR1013243
w19.SL_3	W19	Leaf	Seed _Formation	field cultivation	24626865	7329276168	PE150	100	94.54	43.74	CRR1013244
w19.FP_1	W19	Panicle	Flowering	field cultivation	20612393	6153715498	PE150	100	94.22	43.6	CRR1013239
w19.FP_2	W19	Panicle	Flowering	field cultivation	23045510	6864090244	PE150	100	93.83	43.85	CRR1013240
w19.FP_3	W19	Panicle	Flowering	field cultivation	20343631	6063861404	PE150	100	94.04	44.07	CRR1013241
w19.SP_1	W19	Panicle	Seed _Formation	field cultivation	20810991	6197440680	PE150	100	94.12	43.46	CRR1013245
w19.SP_2	W19	Panicle	Seed _Formation	field cultivation	21507637	6414589444	PE150	100	93.94	44.85	CRR1013246
w19.SP_3	W19	Panicle	Seed _Formation	field cultivation	22639937	6739424098	PE150	100	94.71	43.36	CRR1013247
w25.FL_1	W25	Leaf	Flowering	field cultivation	23358184	6973108524	PE150	100	94.08	43.48	CRR1013296
w25.FL_2	W25	Leaf	Flowering	field cultivation	23104330	6883890632	PE150	100	93.93	43.93	CRR1013297
w25.FL_3	W25	Leaf	Flowering	field cultivation	22694195	6754310712	PE150	100	94.37	44.21	CRR1013298
w25.SL_1	W25	Leaf	Seed _Formation	field cultivation	21742028	6486763882	PE150	100	94.59	43.93	CRR1013302
w25.SL_2	W25	Leaf	Seed _Formation	field cultivation	28104821	8384265236	PE150	100	94.5	43.78	CRR1013303
w25.SL_3	W25	Leaf	Seed _Formation	field cultivation	23759807	7080895738	PE150	100	94.28	43.67	CRR1013304
w25.FP_1	W25	Panicle	Flowering	field cultivation	21424486	6391114380	PE150	100	93.9	43.45	CRR1013335
w25.FP_2	W25	Panicle	Flowering	field cultivation	22769510	6784195622	PE150	100	94.09	43.03	CRR1013336
w25.FP_3	W25	Panicle	Flowering	field cultivation	21599058	6451776846	PE150	100	93.94	43.06	CRR1013337
w25.SP_1	W25	Panicle	Seed _Formation	field cultivation	24253468	7224520082	PE150	100	93.89	42.89	CRR1013341
w25.SP_2	W25	Panicle	Seed _Formation	field cultivation	24801211	7386860036	PE150	100	94.21	43.31	CRR1013342
w25.SP_3	W25	Panicle	Seed _Formation	field cultivation	29798682	8870540456	PE150	100	94.32	43.17	CRR1013343

## Sheet: Tbale S7
Supplementary Table S7. Functional annotation and expression profiles of all genes in paleturquoise module
geneID	color	eggNOG.annot	R_0mM_21D	R_0mM_21D	R_0mM_21D	R_0mM_27D	R_0mM_27D	R_0mM_27D	R_21mM_21D	R_21mM_21D	R_21mM_21D	R_21mM_27D	R_21mM_27D	R_21mM_27D	R_8mM_21D	R_8mM_21D	R_8mM_21D	R_8mM_27D	R_8mM_27D	R_8mM_27D
AUR62004271-RA	paleturquoise	1,4-alpha-glucan-branching enzyme 3, chloroplastic	3.179	3.645	3.66	3.664	3.673	3.193	2.95	4.256	2.842	3.222	4.485	3.104	2.635	4.056	3.777	2.872	3.383	2.228
AUR62035074-RA	paleturquoise	21 kDa protein-like	7.65	6.969	7.395	6.701	9.006	9.051	9.95	8.776	8.139	5.801	6.402	6.956	8.156	8.267	7.363	4.565	4.585	6.144
AUR62008870-RA	paleturquoise	39S ribosomal protein	37.749	36.11	33.194	56.719	42.214	40.641	42.965	40.431	42.795	31.176	30.597	29.706	39.509	38.833	35.364	26.995	27.17	28.739
AUR62032532-RA	paleturquoise	60S ribosomal Protein	96.578	96.336	98.268	109.714	99.393	102.277	106.366	104.957	105.123	95.39	95.483	94.815	105.059	107.061	105.937	86.456	90.078	92.919
AUR62025719-RA	paleturquoise	60S ribosomal Protein	11.419	15.257	14.434	14.387	15.813	18.876	11.358	15.185	13.106	21.29	20.443	21.312	20.243	18.051	21.593	26.986	21.033	32.282
AUR62033118-RA	paleturquoise	60S ribosomal Protein	23.628	22.817	23.533	29.756	27.65	29.27	26.539	21.982	27.443	21.014	21.947	21.931	25.461	26.512	25.317	19.228	20.733	21.189
AUR62043288-RA	paleturquoise	Acyl-coenzyme A thioesterase 13-like	2.118	1.641	1.198	0.96	0.76	1.312	1.591	1.476	1.571	1.461	1.958	2.202	0.9	0.847	0.913	1.505	1.254	2.918
AUR62026582-RA	paleturquoise	adenylate	6.512	5.902	6.879	9.26	7.589	5.949	8.743	8.004	6.894	5.419	5.29	5.394	7.441	8.586	8.723	6.388	6.033	3.003
AUR62041013-RA	paleturquoise	ammonium transporter 1 member	37.586	36.607	37.82	41.151	42.818	41.798	43.136	45.5	35.066	32.865	37.123	36.721	32.347	39.975	46.045	42.563	33.053	13.9
AUR62001831-RA	paleturquoise	Ankyrin repeat-containing protein	266.348	264.399	248.217	273.363	312.617	315.817	309.002	321.724	283.878	238.909	249.833	238.372	299.048	330.64	295.952	230.728	229.835	214.058
AUR62023036-RA	paleturquoise	Anthranilate synthase	9.038	6.235	4.498	5.208	5.16	6.941	9.402	6.199	7.749	1.644	1.565	2.084	8.903	5.041	8.205	2.518	2.843	3.167
AUR62033079-RA	paleturquoise	Arabidopsis protein of unknown function	126.68	120.97	114.592	127.528	133.5	135.176	134.16	132.822	131.536	109.704	102.135	108.16	132.437	112.381	136.464	107.341	107.833	103.386
AUR62015117-RA	paleturquoise	assists the folding of proteins upon ATP hydrolysis	28.666	27.811	23.762	33.988	35.015	35.08	31.039	29.973	31.227	23.498	26.826	24.564	31.093	29.398	29.463	22.683	20.121	23.737
AUR62004057-RA	paleturquoise	assists the folding of proteins upon ATP hydrolysis	8.607	7.486	8.241	7.97	7.782	8.611	9.399	8.227	8.199	6.628	6.804	6.697	9.294	7.738	8.071	5.793	5.38	5.553
AUR62024278-RA	paleturquoise	assists the folding of proteins upon ATP hydrolysis	1.799	1.719	1.705	1.016	1.229	1.693	1.786	2.04	1.664	1.569	1.966	1.615	1.669	1.692	1.672	1.992	1.97	3.09
AUR62014975-RA	paleturquoise	assists the folding of proteins upon ATP hydrolysis	15.831	16.052	15.448	18.265	16.656	18.247	17.187	16.331	17.643	14.449	15.528	14.17	17.065	16.115	14.343	15.126	13.804	12.24
AUR62003085-RA	paleturquoise	assists the folding of proteins upon ATP hydrolysis	1.816	1.653	1.497	2.074	2.189	2.127	1.883	1.683	1.654	1.359	1.675	2.014	2.149	2.621	2.262	1.829	1.355	1.051
AUR62035263-RA	paleturquoise	assists the folding of proteins upon ATP hydrolysis	8.052	8.973	8.394	7.862	7.919	8.274	7.59	8.853	8.531	9.671	8.264	9.084	7.515	9.259	7.878	9.035	9.276	10.503
AUR62034103-RA	paleturquoise	ATP-dependent RNA helicase	5.614	5.037	5.105	5.863	5.21	5.748	5.506	5.878	5.106	3.758	4.014	4.031	5.042	5.52	4.649	3.75	2.822	1.876
AUR62022942-RA	paleturquoise	ATP-dependent serine protease that mediates the selective degradation of misfolded, unassembled or oxidatively damaged polypeptides as well as certain short-lived regulatory proteins in the mitochondrial matrix. May also have a chaperone function in the assembly of inner membrane protein complexes. Participates in the regulation of mitochondrial gene expression and in the maintenance of the integ…	71.895	65.462	60.039	74.111	78.911	85.995	87.443	80.453	77.796	52.073	62.663	54.822	75.946	79.007	82.165	47.269	49.878	35.503
AUR62037592-RA	paleturquoise	Autophagy-related protein	9.375	10.374	8.501	8.474	7.451	8.041	8.864	9.306	8.449	11.977	10.626	11.298	9.652	7.913	9.959	12.989	11.202	13.494
AUR62004598-RA	paleturquoise	B3 domain-containing protein	31.671	33.494	29.344	24.811	25.339	27.365	23.67	25.355	26.107	36.109	34.829	36.248	25.915	23.953	27.247	35.15	34.301	35.745
AUR62030769-RA	paleturquoise	Belongs to the class I-like SAM-binding methyltransferase superfamily. Protein arginine N- methyltransferase family	1.733	1.436	2.179	0.859	1.473	1.395	1.424	1.651	1.851	1.853	2.483	1.933	2.015	2.481	2.418	1.515	2.207	4.353
AUR62026831-RA	paleturquoise	Belongs to the class I-like SAM-binding methyltransferase superfamily. Protein arginine N- methyltransferase family	14.295	13.658	13.107	21.299	17.792	18.858	19.413	18.565	15.35	11.584	12.469	12.303	20.055	18.326	15.968	13.376	12.648	14.716
AUR62037172-RA	paleturquoise	Belongs to the class I-like SAM-binding methyltransferase superfamily. Protein arginine N- methyltransferase family	185.968	192.574	192.055	200.482	206.865	199.939	193.068	192.245	188.876	170.999	162.968	176.437	180.929	194.091	186.901	167.037	176.708	150.385
AUR62015017-RA	paleturquoise	Belongs to the class I-like SAM-binding methyltransferase superfamily. RsmB NOP family	8.559	7.059	8.067	9.233	7.639	7.358	8.149	8.649	8.204	6.323	6.369	5.744	7.785	7.745	7.669	4.776	4.811	5.061
AUR62038956-RA	paleturquoise	Belongs to the class I-like SAM-binding methyltransferase superfamily. RsmB NOP family	27.433	28.826	27.683	26.086	30.163	27.783	25.639	25.884	27.461	32.242	32.97	32.192	29.568	28.212	27.924	32.122	30.936	39.652
AUR62013818-RA	paleturquoise	Belongs to the class-II pyridine nucleotide-disulfide oxidoreductase family	5.526	4.266	4.15	5.91	3.415	2.741	6.865	5.986	5.238	1.071	2.297	1.714	3.3	2.032	3.414	2.813	2.794	3.422
AUR62027593-RA	paleturquoise	Belongs to the CTL (choline transporter-like) family	11.296	10.181	10.434	9.917	10.675	10.021	11.069	9.756	11.463	11.249	9.856	10.11	9.918	10.533	9.057	11.594	9.382	7.97
AUR62022413-RA	paleturquoise	Belongs to the disease resistance NB-LRR family	4.626	5.408	4.846	4.317	4.22	4.185	4.667	4.681	4.851	5.94	5.76	4.909	5.101	4.968	4.622	5.76	5.018	5.721
AUR62031686-RA	paleturquoise	Belongs to the disease resistance NB-LRR family	5.448	4.178	5.164	5.672	5.7	5.261	5.16	5.329	5.26	4.339	5.144	4.457	5.595	5.784	5.397	3.123	3.787	3.284
AUR62006927-RA	paleturquoise	Belongs to the D-isomer specific 2-hydroxyacid dehydrogenase family	42.507	40.877	39.777	38.07	42.666	39.278	42.688	36.927	38.755	32.984	33.353	34.907	41.588	40.085	39.397	32.246	33.831	32.694
AUR62001631-RA	paleturquoise	Belongs to the EF-1-beta EF-1-delta family	17.093	19.265	16.553	18.669	18.986	18.192	19.588	18.928	19.492	15.329	14.423	15.378	17.513	19.163	17.4	13.734	12.89	12.338
AUR62013799-RA	paleturquoise	Belongs to the eukaryotic ribosomal protein eS8 family	64.278	70.331	65.269	63.154	60.521	63.245	53.85	53.072	55.198	65.329	67.82	69.229	62.416	57.74	62.916	64.163	64.371	79.155
AUR62012145-RA	paleturquoise	Belongs to the 'GDSL' lipolytic enzyme family	23.043	25.175	23.969	21.625	27.658	25.361	35.851	30.939	29.053	21.071	21.017	20.039	30.735	30.039	29.618	14.736	17.978	13.447
AUR62003794-RA	paleturquoise	Belongs to the glutathione peroxidase family	15.334	14.519	13.483	13.342	15.427	16.471	16.853	16.183	14.142	11.226	15.313	11.657	15.593	14.715	18.038	11.636	11.272	8.788
AUR62012130-RA	paleturquoise	Belongs to the heat shock protein 70 family	1.116	1.407	0.875	0.862	0.303	0.663	1.429	1.031	1.412	1.312	2.199	2.13	1.281	1.798	1.231	3.717	2.778	3.495
AUR62016087-RA	paleturquoise	Belongs to the MAK16 family	4.406	4.531	3.645	6.388	5.02	5.321	5.988	4.842	5.023	4.389	4.005	4.897	5.18	5.508	4.527	2.973	3.025	2.427
AUR62013959-RA	paleturquoise	Belongs to the multi antimicrobial extrusion (MATE) (TC 2.A.66.1) family	35	29.862	29.541	34.138	36.873	33.323	36.142	34.099	33.961	26.175	23.955	24.642	33.975	33.839	34.564	22.767	24.74	24.526
AUR62039581-RA	paleturquoise	Belongs to the peptidase C1 family	6.564	6.587	6.437	7.499	9.034	8.136	6.867	6.533	6.01	4.883	5.419	4.169	6.096	5.654	5.946	4.115	4.898	2.28
AUR62008626-RA	paleturquoise	Belongs to the peptidase C1 family	11.96	10.961	11.79	12.087	16.474	15.662	14.155	12.963	15.161	8.745	8.735	9.956	13.123	12.711	12.673	8.422	9.592	10.207
AUR62016448-RA	paleturquoise	Belongs to the peptidase C19 family	6.313	7.075	7.272	4.66	5.955	6.369	5.788	6.978	6.264	8.774	7.87	8.773	6.144	6.977	6.749	8.949	8.008	11.018
AUR62002412-RA	paleturquoise	Belongs to the PI3 PI4-kinase family	24.985	22.669	16.724	17.634	25.525	24.452	26.129	22.362	21.975	16.173	18.682	16.041	23.01	22.195	22.48	14.887	14.768	13.746
AUR62006239-RA	paleturquoise	Belongs to the PI3 PI4-kinase family	205.134	200.459	199.444	211.982	223.509	214.381	237.167	221.919	211.169	174.828	197.047	183.418	204.342	225.29	211.124	181.19	203.423	180.523
AUR62029454-RA	paleturquoise	Belongs to the TRAFAC class myosin-kinesin ATPase superfamily. Kinesin family	3.986	3.504	3.82	5.009	4.004	3.988	5.015	4.24	4.12	2.965	3.387	2.853	4.503	3.835	4.152	2.32	2.994	2.999
AUR62017869-RA	paleturquoise	Belongs to the tRNA nucleotidyltransferase poly(A) polymerase family	41.152	40.981	40.354	44.531	48.354	46.299	48.289	48.335	47.423	36.555	38.573	35.963	39.112	47.343	39.374	32.356	30.771	30.652
AUR62028142-RA	paleturquoise	Belongs to the ubiquitin-conjugating enzyme family	4.004	3.843	4.07	4.629	3.762	3.704	3.895	4.166	3.92	3.761	3.522	3.567	3.609	3.577	3.312	3.429	2.901	2.174
AUR62023659-RA	paleturquoise	Belongs to the universal ribosomal protein uL11 family	48.152	49.972	48.432	39.326	45.705	48.644	48.325	50.241	47.885	71.57	65.995	66.998	52.929	47.863	53.147	73.719	79.522	81.436
AUR62036342-RA	paleturquoise	Belongs to the universal ribosomal protein uS15 family	15.281	15.204	14.341	19.929	15.966	15.134	16.898	13.87	14.756	13.107	12.864	13.223	16.79	16.754	17.968	11.427	12.471	12.715
AUR62020969-RA	paleturquoise	Belongs to the universal ribosomal protein uS15 family	23.839	19.903	18.553	22.1	22.783	25.131	25.087	20.309	23.64	16.336	16.294	14.56	21.565	20.385	20.545	14.711	14.336	15.059
AUR62033097-RA	paleturquoise	Belongs to the universal ribosomal protein uS7 family	19.707	19.44	19.86	17.795	17.248	18.515	18.285	19.583	19.007	20.658	20.465	19.698	19.097	18.71	18.748	20.032	19.547	19.99
AUR62036036-RA	paleturquoise	Belongs to the universal ribosomal protein uS8 family	3.032	2.607	2.558	2.773	3.348	2.951	3.384	2.391	2.542	2.772	2.594	2.715	2.779	3.377	3.219	2.52	2.459	1.533
AUR62016661-RA	paleturquoise	BEST Arabidopsis thaliana protein match is	6.44	6.589	6.435	5.602	4.217	4.871	6.118	6.217	6.547	6.757	7.278	7.195	5.657	5.678	5.165	7.778	8.044	7.959
AUR62022673-RA	paleturquoise	BEST Arabidopsis thaliana protein match is Eukaryotic protein of	13.588	11.848	16.69	12.016	13.464	12.231	12.142	14.75	12.573	14.457	16.228	16.997	14.814	15.724	13.53	19.377	18.269	17.743
AUR62031125-RA	paleturquoise	Box C D snoRNA protein	4.24	3.123	4.742	3.714	4.216	4.586	3.838	3.72	4.335	3.198	4.334	2.711	3.906	3.791	3.828	2.845	3.087	2.395
AUR62000901-RA	paleturquoise	BSD domain containing protein	6.508	6.102	5.96	6.694	7.545	8.189	8.336	7.72	7.158	4.271	4.915	4.619	6.185	6.614	6.587	4.532	4.055	5.242
AUR62023808-RA	paleturquoise	BURP domain-containing protein	18.671	17.464	15.519	28.084	22.074	22.672	19.457	17.918	19.953	12.311	14.18	11.786	17.115	15.079	15.179	11.682	12.08	10.455
AUR62007410-RA	paleturquoise	Catalyzes the ferrous insertion into protoporphyrin IX	2.796	2.538	2.775	2.624	2.512	2.64	2.6	2.54	2.361	2.983	2.478	2.624	3.031	3.18	2.681	1.942	2.742	1.477
AUR62025424-RA	paleturquoise	Chaperone protein DNAj	9.14	9.639	8.575	9.113	7.102	7.954	8.436	8.288	7.868	9.701	9.753	9.762	8.311	8.485	8.388	8.93	9.276	10.503
AUR62004380-RA	paleturquoise	Chaperone protein DNAj	34.898	35.814	32.673	26.344	26.171	27.104	32.923	28.009	27.725	37.824	39.123	35.369	29.62	29.853	30.712	49.322	51.504	51.121
AUR62014451-RA	paleturquoise	Chaperone protein dnaJ 1	0.496	0.4	0.964	0	0.422	0.293	0.135	0.498	0.414	0.754	0.408	0.757	0.349	0.358	0.49	0.403	0.538	0.695
AUR62029020-RA	paleturquoise	Chloride conductance	12.281	13.057	14.746	12.893	11.661	11.456	11.924	12.995	11.206	14.08	12.809	14.305	11.144	12.971	12.765	13.212	15.4	16.052
AUR62033187-RA	paleturquoise	Chromosome segregation during meiosis	11.717	11.301	9.982	12.472	12.126	12.238	11.815	10.257	10.471	9.974	9.391	9.906	11.588	11.633	11.189	10.335	8.162	5.417
AUR62012615-RA	paleturquoise	citrate synthase	6.931	6.249	4.108	7.114	3.503	7.537	9.323	8.082	8.215	0.662	1.21	0.628	2.781	2.225	4.174	0.976	2.107	2.163
AUR62017484-RA	paleturquoise	COBW domain-containing protein 1-like	9.935	9.366	8.815	11.714	8.645	9.615	14.5	10.292	10.527	7.005	8.003	5.021	9.583	8.423	10.45	5.247	6.96	6.783
AUR62005660-RA	paleturquoise	Crossover junction endonuclease	1.253	1.032	1.451	1.594	1.355	1.362	1.51	1.452	1.328	0.719	1.219	1.031	1.412	1.704	1.306	0.937	1.296	0.538
AUR62020710-RA	paleturquoise	Cysteine-rich receptor-like protein kinase	7.326	9.466	12.032	9.33	10.536	8.433	7.599	9.102	8.252	10.963	10.396	11.225	10.634	13.077	10.708	11.741	12.831	13.436
AUR62038296-RA	paleturquoise	DDB1- and CUL4-associated factor	302.851	250.239	252.094	266.77	370.347	348.823	314.839	309.359	311.507	194.232	236.6	195.729	294.252	292.857	271.587	191.844	182.332	185.569
AUR62002462-RA	paleturquoise	DDB1- and CUL4-associated factor	3.845	2.152	2.047	3.643	2.136	2.864	4.449	2.863	3.809	0.308	0.33	0.364	1.538	1.188	1.888	0.333	0.529	0.246
AUR62024935-RA	paleturquoise	DDE superfamily endonuclease	10.611	11.799	9.325	7.536	9.703	10.807	9.136	8.046	10.436	12.699	10.663	10.974	9.552	10.362	10.5	10.971	11.439	12.546
AUR62027277-RA	paleturquoise	DEAD-box ATP-dependent RNA helicase	73.099	66.13	63.689	62.943	66.963	65.475	70.005	67.293	71.643	55.506	55.07	53.107	75.752	78.67	79.362	53.679	54.73	54.672
AUR62033617-RA	paleturquoise	DENN (AEX-3) domain-containing protein	57.024	50.377	49.236	60.398	63.956	60.274	61.108	58.323	59.244	46.184	49.09	47.973	59.671	62.91	67.423	47.514	50.739	48.183
AUR62022686-RA	paleturquoise	DENN (AEX-3) domain-containing protein	2.997	2.182	2.333	2.188	2.116	2.43	3.138	2.18	2.231	1.141	1.55	1.48	1.425	1.199	1.446	0.572	1.27	1.109
AUR62020810-RA	paleturquoise	diphthine synthase activity	1.023	0.855	0.811	0.917	0.967	1.175	1.254	1.331	0.5	0.568	0.597	1.213	1.146	1.127	0.678	1.138	1.33	1.548
AUR62021470-RA	paleturquoise	Dirigent protein 17-like	1.951	2.366	1.5	3.204	2.536	2.19	1.897	2.6	2.623	1.355	2.043	2.121	2.004	2.699	1.27	3.768	2.093	0
AUR62042360-RA	paleturquoise	DNA polymerase	1.626	1.613	0.905	1.221	1.61	1.564	1.59	1.512	1.683	1.549	1.297	1.508	1.527	1.371	1.355	1.914	1.914	0
AUR62035061-RA	paleturquoise	DNA polymerase III	32.522	36.951	31.899	44.393	39.361	32.08	40.596	33.969	33.951	25.026	26.576	27.098	31.811	36.35	31.241	24.65	27.387	26.242
AUR62005635-RA	paleturquoise	DNA polymerase III	25.886	27.236	25.637	24.372	23.476	24.797	24.213	26.212	26.238	28.907	31.376	29.987	22.528	22.595	23.806	31.636	31.151	32.396
AUR62034138-RA	paleturquoise	DNA-dependent RNA polymerase catalyzes the transcription of DNA into RNA using the four ribonucleoside triphosphates as substrates	1.35	1.755	0.956	0.967	0.851	0.964	1.196	0.771	0.695	1.472	2.221	1.878	1.588	0.802	0.946	3.412	3.061	2.614
AUR62014918-RA	paleturquoise	DNA-dependent RNA polymerase catalyzes the transcription of DNA into RNA using the four ribonucleoside triphosphates as substrates	3.506	2.719	2.829	2.986	2.776	2.697	2.93	2.405	3.161	2.958	1.958	2.56	2.701	3.079	2.807	2.591	2.155	0.865
AUR62030153-RA	paleturquoise	DNA-dependent RNA polymerase catalyzes the transcription of DNA into RNA using the four ribonucleoside triphosphates as substrates	25.834	26.659	32.009	26.951	28.725	29.858	25.93	28.966	27.614	32.959	28.1	35.286	26.116	28.958	26.655	27.222	29.948	32.414
AUR62013885-RA	paleturquoise	DNA-directed RNA polymerases I and III subunit	12.569	11.419	11.819	15.184	11.215	12.324	12.557	11.803	12.201	12.038	11.554	13.937	12.938	12.21	12.522	9.522	10.877	11.156
AUR62015934-RA	paleturquoise	domain, Protein	174.388	158.245	156.859	169.842	189.336	203.145	206.797	185.773	193.602	135.862	142.94	134.751	179.951	184.505	192.657	129.902	140.827	144.39
AUR62041912-RA	paleturquoise	domain, Protein	3.161	3.437	3.334	3.287	3.126	2.527	3.043	2.858	3.218	2.451	3.505	2.821	3.246	3.427	3.056	3.162	2.68	1.211
AUR62013247-RA	paleturquoise	E3 ubiquitin-protein ligase	601.413	621.867	599.706	373.678	445.903	458.524	461.971	470.213	439.553	686.819	683.527	727.033	506.3	487.566	556.347	858.468	935.945	865.396
AUR62009114-RA	paleturquoise	E3 ubiquitin-protein ligase	4.142	4.198	4.071	4.099	4.677	4.474	4.628	4.395	4.266	4.169	3.79	3.79	4.022	3.929	4.234	4.097	4.035	2.908
AUR62002155-RA	paleturquoise	endonuclease	0.408	0.763	0.627	0.892	0.314	0.762	0.423	0.229	0.615	1.207	0.986	0.63	0.558	0.501	0.425	0.7	0.544	1.809
AUR62007902-RA	paleturquoise	ER membrane protein complex subunit 7 homolog	0.389	0.361	0.508	0.465	0.736	0.635	0.771	0.397	0.681	0.118	0.198	0.246	0.581	0.522	0.811	0.182	0.405	0
AUR62025752-RA	paleturquoise	Essential component of the PAM complex, a complex required for the translocation of transit peptide-containing proteins from the inner membrane into the mitochondrial matrix in an ATP-dependent manner	4.067	3.236	2.58	5.003	2.985	3.359	5.318	3.785	4.08	2.206	2.993	2.807	3.758	3.11	3.202	1.786	1.961	1.811
AUR62041550-RA	paleturquoise	exocyst complex component	18.491	20.047	18.245	18.005	17.839	18.893	18.739	18.109	19.449	20.029	20.158	20.836	18.873	19.141	18.621	20.675	21.866	22.358
AUR62000800-RA	paleturquoise	F-box kelch-repeat protein	16.253	17.641	10.294	5.59	15.335	14.422	15.004	15.565	16.955	19.664	23.666	18.253	17.566	14.437	19.325	23.881	25.511	36.253
AUR62032667-RA	paleturquoise	F-box protein	32.189	32.134	28.683	36.3	34.429	35.138	32.386	35.221	34.257	26.583	28.045	26.717	33.859	32.763	30.013	23.345	26.428	25.714
AUR62023943-RA	paleturquoise	female pronucleus assembly	112.09	104.365	93.352	146.917	141.386	140.51	134.305	123.102	124.441	74.985	84.756	78.67	111.566	117.468	108.869	72.781	73.627	69.714
AUR62032326-RA	paleturquoise	Ferredoxins are iron-sulfur proteins that transfer electrons in a wide variety of metabolic reactions	8.203	6.516	7.93	10.265	7.491	6.753	10.859	7.599	8.403	6.047	7.156	5.496	7.436	8.124	8.573	5.901	5.155	4.854
AUR62016160-RA	paleturquoise	FLORICAULA LEAFY homolog	11.284	11.974	11.298	16.216	13.113	11.034	12.025	12.837	11.952	10.358	10.512	9.839	11.522	11.915	11.182	9.59	9.886	7.923
AUR62006755-RA	paleturquoise	Galactose oxidase kelch, beta-propeller (InterPro IPR011043), Kelch repeat type 1 (InterPro IPR006652), Kelch repeat type 2 (InterPro IPR011498), Kelch-type beta propeller (InterPro IPR015915)	7.968	6.682	7.053	7.66	7.259	7.635	7.794	7.357	7.041	5.398	5.34	4.537	8.383	7.7	7.95	4.503	4.611	3.967
AUR62015014-RA	paleturquoise	GATA transcription factor	7.297	8.364	7.735	7.826	9.462	9.416	8.186	7.409	8.036	6.728	6.099	4.892	8.208	8.317	8.377	5.751	4.885	5.948
AUR62023143-RA	paleturquoise	GCK	6.509	5.386	6.826	6.389	4.538	4.913	5.122	6.801	5.548	7.356	5.766	6.983	5.417	5.874	6.664	7.513	6.292	7.471
AUR62003174-RA	paleturquoise	Glutamate-gated receptor that probably acts as non- selective cation channel	35.663	38.326	37.723	38.577	38.586	38.005	29.377	31.579	30.438	48.287	48.956	49.473	37.382	34.069	34.573	49.693	46.444	54.16
AUR62014221-RA	paleturquoise	Glutamate-rich WD repeat-containing protein	4.523	4.619	4.777	3.601	3.483	5	3.98	5.845	4.422	5.71	5.052	4.688	3.66	3.9	4.783	7.058	5.175	6.386
AUR62009255-RA	paleturquoise	Glycine-rich RNA-binding protein	0.808	0.707	1.656	0.379	1.366	0.842	0.329	1.359	0.686	1.538	1.417	1.605	0.74	1.489	0.781	1.634	1.287	1.152
AUR62005026-RA	paleturquoise	Glycine-rich RNA-binding protein	57.197	51.739	52.353	69.588	59.593	56.576	67.776	61.443	61.888	44.645	43.921	44.925	56.763	53.723	58.568	39.06	40.252	41.008
AUR62028474-RA	paleturquoise	G-type lectin S-receptor-like serine threonine-protein kinase	118.885	106.436	115.261	120.782	121.355	118.909	132.846	118.959	113.518	104.991	108.132	102.888	122.912	124.138	118.944	101.639	112.021	107.92
AUR62019934-RA	paleturquoise	guanine nucleotide-binding protein-like 3 homolog	6.019	3.682	2.089	3.295	2.825	3.237	5.658	3.835	3.514	0.871	1.331	0.836	2.028	1.685	1.633	0.323	0.61	0.835
AUR62010576-RA	paleturquoise	H ACA ribonucleoprotein complex subunit	77.139	91.383	96.27	67.536	79.243	74.017	53.691	60.847	62.793	117.639	103.899	105.539	70.011	71.526	73.847	117.518	109.774	101.132
AUR62015176-RA	paleturquoise	H ACA ribonucleoprotein complex subunit	1.316	0.851	0.99	1.729	0.963	0.788	1.502	0.689	1.49	1.365	0.637	1.17	0.721	0.878	0.868	1.017	0.753	0
AUR62016130-RA	paleturquoise	Heat shock chaperonin-binding motif.	7.339	8.956	7.715	8.171	7.832	8.168	9.741	8.934	8.52	6.426	8.545	7.428	8.304	8.127	8.488	6.566	6.619	5.796
AUR62040333-RA	paleturquoise	Histidine kinase	4.41	4.568	5.569	4.198	6.349	7.388	4.64	5.594	4.558	5.041	4.283	5.039	5.973	5.994	6.192	6.746	4.461	0.851
AUR62038981-RA	paleturquoise	histone deacetylase	33.923	34.967	36.291	42.908	40.407	38.669	44.693	43.745	38.048	35.114	33.302	29.928	41.116	44.076	42.365	26.312	38.577	28.053
AUR62000573-RA	paleturquoise	Histone deacetylase complex subunit	42.488	37.463	39.905	43.084	39.743	37.746	46.521	40.024	42.061	33.672	32.374	34.504	43.491	45.591	41.569	31.519	32.374	35.254
AUR62013683-RA	paleturquoise	homeobox protein	0.468	0.205	0.32	0.586	0.412	0.4	0.439	0.575	0.303	0.52	0.498	0.362	0.458	0.658	0.511	0.287	0.255	0
AUR62014566-RA	paleturquoise	HVA22-like protein	5.141	5.002	5.569	5.097	3.642	3.375	4.074	4.027	4.008	7.382	6.609	6.129	5.031	5.622	4.951	6.244	6.77	4.52
AUR62010491-RA	paleturquoise	Introduces a single-strand break via transesterification at a target site in duplex DNA. Releases the supercoiling and torsional tension of DNA introduced during the DNA replication and transcription by transiently cleaving and rejoining one strand of the DNA duplex. The scissile phosphodiester is attacked by the catalytic tyrosine of the enzyme, resulting in the formation of a DNA-(5'-phosphotyr…	6.82	7.189	7.506	5.755	6.253	6.637	6.847	7.198	7.403	7.925	7.409	7.183	6.908	6.726	6.617	7.411	7.303	9.164
AUR62027082-RA	paleturquoise	IQ-domain	93.339	87.152	81.484	109.372	90.369	83.053	109.982	105.322	108.885	69.598	73.452	70.101	103.935	108.899	103.15	56.161	62.37	69.349
AUR62001256-RA	paleturquoise	isoform X1	2.101	1.689	1.312	2.379	1.534	1.843	2.605	1.558	1.9	0.899	0.809	0.868	1.327	0.967	1.208	0.715	0.774	0.804
AUR62003245-RA	paleturquoise	isoform X1	1.361	1.534	1.78	1.85	1.681	1.159	1.558	1.211	1.169	1.668	1.73	1.687	1.639	1.236	1.027	2.9	2.417	2.499
AUR62040340-RA	paleturquoise	isoform X1	6.373	6.183	8.037	8.373	6.847	7.154	6.941	6.938	7.793	5.735	7.332	5.69	7.331	8.597	7.702	7.548	6.49	5.091
AUR62001800-RA	paleturquoise	isoform X1	57.502	48.296	43.75	62.925	58.676	62.032	64.342	52.332	60.782	41.644	44.27	43.129	57.731	50.744	55.871	34.706	40.496	44.292
AUR62000250-RA	paleturquoise	Kelch domain-containing protein	3.532	3.768	3.621	3.843	3.483	4.041	5.181	4.772	5.451	3.549	2.865	3.078	4.529	4.054	4.594	2.259	3.63	0.899
AUR62017227-RA	paleturquoise	lob domain-containing protein	7.52	6.408	5.598	7.551	5.312	7.312	8.545	6.074	7.321	9.259	9.309	7.331	7.133	7.117	7.036	12.579	9.372	12.116
AUR62028511-RA	paleturquoise	lob domain-containing protein	66.667	65.974	61.543	59.426	77.415	75.383	72.718	65.491	66.181	52.545	56.178	53.756	69.833	67.509	67.916	55.192	59.071	51.711
AUR62010266-RA	paleturquoise	magnesium transporter	281.802	308.031	291.837	209.44	200.337	215.544	242.008	267.081	262.078	333.325	341.971	360.919	266.938	259.364	299.369	355.502	378.866	380.843
AUR62017579-RA	paleturquoise	malic enzyme	25.968	25.341	22.116	29.37	31.808	30.445	27.979	25.923	27.839	19.91	22.223	21.643	25.255	24.657	24.492	17.843	18.844	14.881
AUR62017301-RA	paleturquoise	May act early in the ethylene signal transduction pathway, possibly as an ethylene receptor, or as a regulator of the pathway	3.442	3.836	4.138	3.241	2.28	2.441	2.57	3.359	2.831	4.808	4.37	4.511	3.04	3.793	3.06	4.417	4.426	5.075
AUR62018489-RA	paleturquoise	mediator of RNA polymerase II transcription subunit	0.932	0.952	0.659	0.422	0.705	0.757	0.7	0.901	0.728	0.75	0.718	0.708	0.627	0.982	0.502	0.91	0.846	1.283
AUR62043310-RA	paleturquoise	methyl-CpG-binding domain-containing protein	1.073	0.835	0.472	1.343	1.181	1.434	1.325	1.032	0.984	0.341	1.028	0.77	1.05	0.754	1.118	0.263	0.526	0.68
AUR62035906-RA	paleturquoise	methyltransferase At2g41040	11.061	11.98	11.837	14.866	12.751	11.664	13.341	12.05	12.941	10.621	9.775	10.87	10.909	11.413	10.777	10.464	10.014	7.379
AUR62009103-RA	paleturquoise	monooxygenase	5.648	5.483	5.504	6.686	7.378	6.654	7.178	6.053	6.28	5.54	5.087	4.661	6.794	6.918	5.46	4.193	5.008	3.049
AUR62007403-RA	paleturquoise	MuDR family transposase	5.481	4.408	4.629	5.224	4.495	4.526	5.567	5.067	5.434	4.133	4.219	3.984	5.279	5.237	5.68	2.925	3.38	2.269
AUR62023190-RA	paleturquoise	NA	16.642	17.319	15.296	15.826	13.757	16.284	16.45	15.747	16.425	19.334	18.27	18.843	16.115	14.587	16.127	18.228	17.604	22.649
AUR62027168-RA	paleturquoise	NA	11.505	10.05	9.586	15.397	11.107	10.58	12.966	11.299	11.47	7.728	7.333	7.437	11.699	10.597	10.922	6.651	7.311	6.711
AUR62041462-RA	paleturquoise	NA	0.404	0.289	0.539	0.531	0.467	0.408	0.21	0.363	0.229	0.314	0.316	0.328	0.789	0.341	0.758	0.625	0.463	0
AUR62027930-RA	paleturquoise	NA	7.285	6.688	7.188	7.189	8.317	8.541	7.893	8.501	7.647	5.718	6.494	5.889	7.078	6.902	6.965	5.9	6.222	6.375
AUR62000217-RA	paleturquoise	NA	7.553	9.463	11.452	13.342	10.485	9.903	9.677	12.18	8.623	9.096	9.287	10.229	11.734	9.899	9.456	7.844	11.548	7.605
AUR62042592-RA	paleturquoise	NA	6.483	6.854	6.79	5.657	6.334	6.808	5.989	5.542	4.831	6.908	6.86	6.813	5.813	5.751	5.844	6.912	5.941	6.912
AUR62011898-RA	paleturquoise	NA	1.597	1.304	1.391	1.049	0.461	0.896	1.408	0.717	0.633	3.193	2.407	3.332	0.738	0.757	0.832	1.439	3.014	3.188
AUR62005832-RA	paleturquoise	NA	32.08	31.631	27.866	37.372	33.044	45.232	40.814	32.986	36.856	23.351	23.829	26.385	28.403	32.474	31.445	23.6	20.795	18.936
AUR62004371-RA	paleturquoise	NA	4.491	4.65	4.192	4.476	3.757	4.207	4.112	3.824	4.208	3.303	3.46	3.555	4.549	3.166	3.711	3.35	4.289	2.474
AUR62037357-RA	paleturquoise	NA	25.963	28.386	27.923	29.378	24.397	24.646	26.736	27.429	26.616	33.572	31.532	28.484	28.196	29.52	30.801	31.586	29.993	36.8
AUR62005715-RA	paleturquoise	NA	7.924	9.297	7.447	7.436	8.283	8.418	7.339	6.246	6.835	11.791	12.012	9.844	8.478	7.058	7.813	13.238	12.252	14.444
AUR62007571-RA	paleturquoise	NA	7.151	7.203	7.13	10.978	8.39	8.662	8.476	8.398	7.79	5.857	6.739	5.856	8.418	7.109	8.09	5.916	5.146	5.726
AUR62007522-RA	paleturquoise	NAC transcription factor	23.8	23.84	24.533	19.677	23.546	22	22.761	23.567	25.655	25.537	25.565	27.483	24.31	25.39	22.997	29.592	29.134	32.077
AUR62038217-RA	paleturquoise	N-acetylglucosaminyl-phosphatidylinositol	2.577	2.151	2.388	3.255	2.376	2.308	2.39	2.503	2.188	2.395	2.436	2.097	3.003	2.533	2.71	2.999	1.985	1.65
AUR62015987-RA	paleturquoise	NHP2-like protein 1	15.306	19.066	26.907	16.25	24.247	19.003	14.633	21.688	16.235	27.526	27.501	31.417	21.992	21.425	21.302	40.107	36.091	38.081
AUR62006961-RA	paleturquoise	nicotinate	0.446	0.41	0.824	0.586	0.877	0.501	0.648	0.551	0.051	0.942	1.296	1.345	0.55	0.329	0.465	1.034	0.817	2.377
AUR62017142-RA	paleturquoise	N-terminal domain of oxidoreductase	29.476	30.754	27.767	32.226	31.456	32.322	32.754	29.03	32.437	26.244	25.648	24.808	29.341	29.172	25.339	23.67	23.185	23.601
AUR62025156-RA	paleturquoise	Nuclear fragile X mental retardation-interacting protein 1 (NUFIP1)	12.389	12.943	11.989	12.457	13.619	14.474	12.687	11.669	13.812	10.323	9.885	9.748	12.238	11.724	12.644	8.463	9.186	9.257
AUR62018559-RA	paleturquoise	nuclease HARBI1	142.912	179.66	152.086	148.139	168.24	170.325	168.664	150.624	160.721	125.118	113.5	119.554	156.823	182.242	154.404	103.536	100.731	97.668
AUR62009693-RA	paleturquoise	Nucleolar complex protein 3 homolog	54.669	53.047	50.692	53.283	56.485	59.36	57.881	54.469	54.84	49.779	48.271	50.786	52.182	51.764	52.829	46.28	47.409	46.22
AUR62021532-RA	paleturquoise	Nucleolar complex protein 4 homolog	2.086	1.929	2.434	2.599	2.577	2.443	2.257	2.362	2.423	1.918	2.11	1.731	2.198	2.597	2.305	1.806	2.141	1.676
AUR62002652-RA	paleturquoise	Nucleolar protein	3.418	3.42	3.004	5.499	3.224	1.958	3.039	3.914	3.87	3.255	3.117	2.993	4.514	4.631	3.779	3.054	3.512	0
AUR62008816-RA	paleturquoise	Nucleolar protein	15.976	16.162	13.231	16.777	12.791	14.059	14.161	14.437	15.442	17.704	18.861	17.106	15.194	15.103	13.742	20.777	18.934	22.427
AUR62028548-RA	paleturquoise	Nucleolar protein	19.326	20.834	18.565	15.999	17.858	18.927	18.352	18.377	19.463	24.241	21.747	22.708	18.981	19.038	18.641	21.69	22.672	24.796
AUR62006768-RA	paleturquoise	Nucleolar protein	6.504	6.405	5.775	6.867	8.386	7.301	6.506	6.061	6.279	4.678	6.195	5.387	7.068	7.956	6.988	3.813	4.22	5.026
AUR62039134-RA	paleturquoise	Nucleolar protein	7.353	7.737	7.958	8.051	8.624	8.9	7.088	6.648	7.779	9.304	9.811	9.344	8.391	8.258	8.241	9.18	8.691	12.609
AUR62043341-RA	paleturquoise	origin recognition complex	13.951	15.584	14.413	13.664	10.731	13.123	13.652	14.891	13.987	17.013	15.282	16.924	13.315	13.53	13.282	17.083	17.42	16.95
AUR62027580-RA	paleturquoise	Oxysterol-binding protein-related protein	286.822	311.547	289.994	320.533	317.548	339.489	371.727	327.358	318.16	250.699	273.927	286.078	341.642	358.821	378.52	223.046	242.595	246.673
AUR62022047-RA	paleturquoise	Pentatricopeptide repeat-containing protein	8.645	9.337	9.054	7.354	7.688	8.447	7.29	8.376	7.675	8.223	8.892	8.365	8.943	9.176	8.942	9.769	8.754	14.077
AUR62001914-RA	paleturquoise	Pentatricopeptide repeat-containing protein	8.794	9.253	9.503	7.237	9.414	9.509	9.831	9.272	9.075	9.159	10.481	9.735	9.676	9.488	9.914	11.249	9.933	12.139
AUR62005318-RA	paleturquoise	Pentatricopeptide repeat-containing protein	15.305	14.513	13.653	15.668	15.959	14.39	15.823	14.833	14.008	14.022	12.377	12.675	16.229	14.767	14.702	14.457	13.703	11.247
AUR62015829-RA	paleturquoise	Pentatricopeptide repeat-containing protein	2.18	2.504	2.481	2.948	2.907	1.907	1.978	2.068	2.468	1.745	1.987	1.561	2.37	2.787	2.271	1.857	1.43	0.427
AUR62002200-RA	paleturquoise	Pentatricopeptide repeat-containing protein At4g01400, mitochondrial-like	17.795	19.198	13.913	16.375	19.518	19.741	20.109	18.61	17.442	14.885	16.28	13.688	18.098	18.351	19.837	17.382	16.361	14.289
AUR62013175-RA	paleturquoise	Peter Pan-like protein	9.08	8.399	9.887	10.953	11.583	11.002	10.984	9.027	10.561	7.535	7.626	6.793	9.603	10.115	8.779	7.542	7.348	6.3
AUR62016815-RA	paleturquoise	phosphatase 2C	11.019	10.375	10.175	11.808	12.617	12.588	13.314	12.476	12.719	10.397	10.519	10.489	12.501	11.88	11.134	8.049	9.233	9.624
AUR62016922-RA	paleturquoise	Phosphatidylinositol n-acetylglucosaminyltransferase subunit	8.002	11.138	9.485	6.211	6.826	7.618	6.024	5.608	6.613	12.454	11.465	9.787	8.877	8.397	8.935	10.606	10.277	12.587
AUR62035096-RA	paleturquoise	phosphatidylinositol transporter activity	1.002	0.866	2.133	2.025	0.89	2.854	1.598	1.556	1.047	0.428	0.775	0.804	1.266	1.543	1.043	0.595	0.617	0
AUR62027495-RA	paleturquoise	Phospholipase A(1)	24.339	23.549	23.903	28.765	29.038	26.234	31.025	30.792	27.394	18.701	19.437	16.979	25.202	24.36	23.49	14.715	17.114	18.549
AUR62031678-RA	paleturquoise	phosphoprotein phosphatase activity	18.447	19.072	18.154	14.961	10.985	12.271	16.831	16.293	15.019	17.648	18.252	19.673	15.496	13.5	14.176	14.807	20.458	23.499
AUR62005888-RA	paleturquoise	Phosphorylase is an important allosteric enzyme in carbohydrate metabolism. Enzymes from different sources differ in their regulatory mechanisms and in their natural substrates. However, all known phosphorylases share catalytic and structural properties	3.7	3.692	4.372	3.711	3.556	3.012	3.281	3.423	3.166	3.483	3.659	3.078	3.481	3.929	3.384	2.982	3.006	2.256
AUR62007533-RA	paleturquoise	Plant mobile domain	24.845	23.118	25.543	19.543	18.258	18.705	20.298	20.318	19.577	26.08	21.91	23.823	20.051	20.084	22.47	27.348	27.154	24.446
AUR62004873-RA	paleturquoise	Plasminogen activator inhibitor 1 RNA-binding	43.485	35.92	40.007	44.832	48.923	39.481	49.551	45.168	42.595	29.745	37.235	32.667	50.323	43.06	44.847	34.018	37.645	30.288
AUR62016708-RA	paleturquoise	Plasminogen activator inhibitor 1 RNA-binding protein-like	5.385	5.313	6.223	4.797	6.485	5.328	5.018	5.839	5.012	7.149	5.098	5.556	5.531	5.194	6.181	5.405	6.215	7.899
AUR62027833-RA	paleturquoise	PPIases accelerate the folding of proteins. It catalyzes the cis-trans isomerization of proline imidic peptide bonds in oligopeptides	7.645	6.802	5.853	6.466	6.709	7.366	8.44	6.812	7.727	4.921	5.9	4.832	6.234	5.774	6.802	6.252	6.383	4.805
AUR62042204-RA	paleturquoise	Probably inactive receptor-like protein kinase	10.116	11.044	10.519	11.075	12.771	13.112	13.015	13.406	13.525	8.295	8.098	8.35	9.845	10.889	9.861	7.504	8.599	7.696
AUR62007909-RA	paleturquoise	proliferation-associated protein	40.17	33.285	36.8	43.076	40.206	39.31	42.219	34.832	40.529	28.952	31.793	30.216	41.082	41.129	40.508	29.015	31.098	23.604
AUR62031251-RA	paleturquoise	protease do-like	25.627	26.073	24.078	29.387	29.273	29.661	29.696	28.867	28.434	21.903	17.845	22.341	29.897	29.666	28.462	21.144	21.28	20.846
AUR62008772-RA	paleturquoise	protease do-like	19.711	19.43	19.688	19.981	23.323	20.987	19.919	19.343	19.041	16.598	16.121	14.73	21.224	20.835	20.224	16.738	16.857	14.293
AUR62018027-RA	paleturquoise	protein At2g39795, mitochondrial-like	34.659	28.974	28.611	32.962	36.212	42.172	34.761	33.856	33.874	28.389	27.988	29.88	30.857	31.204	32.978	31.103	31.934	30.516
AUR62029319-RA	paleturquoise	protein At4g17910 isoform X1	0.263	0.335	0.417	0.345	0.319	0.383	0.191	0.251	0.283	0.584	0.616	0.487	0.364	0.221	0.411	0.338	0.346	0.874
AUR62020085-RA	paleturquoise	protein At4g37920, chloroplastic	13.733	14.423	14.978	14.076	17.554	13.885	12.931	13.226	14.225	17.422	15.557	17.166	14.405	15.602	15.829	17.054	17.498	24.639
AUR62007992-RA	paleturquoise	protein heterodimerization activity	47.194	49.228	46.785	42.804	46.703	48.467	36.886	39.909	41.119	55.695	58.916	60.441	39.469	39.749	42.307	52.34	52.77	64.147
AUR62013370-RA	paleturquoise	Protein LSM12 homolog	69.723	67.724	63.217	84.372	88.421	86.794	80.271	68.832	67.437	52.709	55.481	52.199	71.339	63.186	67.175	48.424	48.065	43.622
AUR62002377-RA	paleturquoise	protein modification by small protein conjugation	33.975	30.432	30.238	27.434	34.878	38.575	34.473	32.416	38.317	25.567	25.51	27.238	30.828	33.053	30.682	25.538	25.586	28.38
AUR62007939-RA	paleturquoise	protein modification by small protein conjugation	1.834	1.693	2.889	2.121	3.153	2.026	0.928	2.24	1.312	3.603	2.114	2.382	2.381	3.155	1.621	3.136	3.073	2.735
AUR62006635-RA	paleturquoise	Protein N-lysine methyltransferase	8.749	8.02	7.53	7.846	9.486	10.055	11.025	9.717	7.809	5.673	7.571	6.093	10.15	9.219	10.763	5.228	5.569	7.156
AUR62033181-RA	paleturquoise	Protein of unknown function (DUF632)	22.43	23.032	23.09	20.212	20.865	19.686	18.797	19.509	18.601	27.142	25.226	24.402	19.181	19.876	22.694	24.242	26.441	24.988
AUR62001712-RA	paleturquoise	protein phosphatase 2C-like protein	145.145	124.168	148.033	142.414	162.034	143.965	145.576	136.729	134.851	120.219	113.622	123.506	158.819	157.347	156.008	109.462	117.548	96.768
AUR62040779-RA	paleturquoise	Protein PLANT CADMIUM RESISTANCE	21.195	23.413	20.242	24.281	26.702	25.418	26.23	25.413	26.3	19.077	18.552	19.123	24.267	24.431	22.86	17.588	14.857	21.491
AUR62035338-RA	paleturquoise	Protein ROOT INITIATION DEFECTIVE	0.813	0.622	0.312	0.89	0.43	0.38	0.913	0.646	0.307	0.038	0.151	0.157	0.452	0.535	0.494	0.174	0.077	0
AUR62042756-RA	paleturquoise	protein ROOT PRIMORDIUM DEFECTIVE	12.604	13.626	12.848	9.704	12.937	13.452	12.035	12.219	14.215	17.285	14.238	15.636	13.091	12.102	13.13	18.343	15.622	19.984
AUR62018550-RA	paleturquoise	protein tag	10.796	11.143	12.689	12.664	14.031	12.334	12.597	11.683	10.607	10.666	13.135	12.249	13.266	12.393	11.97	11.615	12.927	9.24
AUR62033932-RA	paleturquoise	Protein trichome birefringence-like 34	9.245	9.056	10.972	11.343	9.683	9.772	7.892	9.891	9.347	14.148	14.485	15.85	9.514	9.629	9.519	13.06	13.831	17.961
AUR62015411-RA	paleturquoise	Pseudouridine synthase	4.373	3.415	3.587	4.056	2.675	2.945	3.736	3.002	3.029	3.43	4.54	5.309	3.382	3.362	2.358	2.782	4.416	6.85
AUR62042000-RA	paleturquoise	Purple acid phosphatase	113.044	98.777	102.679	173.009	137.13	152.806	161.594	137.685	154.334	98.907	97.056	106.343	134.673	149.814	140.374	78.557	106.752	88.896
AUR62035204-RA	paleturquoise	R3H-associated N-terminal domain	1.449	0.612	1.178	0.656	0.866	1.065	0.725	0.617	0.622	1.166	1.618	1.332	0.821	0.632	0.729	1.415	1.315	1.995
AUR62019460-RA	paleturquoise	Ran-binding protein 1 homolog	6.84	4.975	6.814	8.902	6.672	6.555	7.095	7.133	4.968	5.843	5.73	6.285	6.561	7.344	6.689	5.898	5.833	3.866
AUR62011887-RA	paleturquoise	Ras GTPase-activating protein-binding protein	4.858	4.188	4.697	6.31	4.909	4.23	5.001	4.623	4.873	3.92	3.962	3.92	5.369	4.633	4.869	3.615	3.213	4.427
AUR62026814-RA	paleturquoise	Ras-related protein	1.35	1.533	1.505	1.552	1.481	1.363	1.837	1.25	1.49	1.106	1.281	0.704	1.785	1.564	1.476	1.042	1.062	0.898
AUR62028871-RA	paleturquoise	receptor-like protein kinase	58.925	49.761	52.666	52.108	57.164	54.27	55.242	51.079	56.021	53.295	60.544	40.074	57.415	56.126	56.272	52.519	55.973	35.203
AUR62019654-RA	paleturquoise	receptor-like protein kinase	35.854	30.279	33.525	29.592	40.143	37.992	39.078	33.687	35.932	27.89	27.217	25.143	33.984	34.827	34.749	26.255	24.883	28.625
AUR62033199-RA	paleturquoise	Required for maturation of ribosomal RNAs and formation of the large ribosomal subunit	19.672	21.71	20.168	17.27	20.684	21.521	20.028	19.38	19.706	22.863	21.669	22.284	22.066	20.826	22.099	26.609	26.4	21.725
AUR62020054-RA	paleturquoise	Required for the formation of N(7)-methylguanine at position 46 (m7G46) in tRNA. In the complex, it is required to stabilize and induce conformational changes of the catalytic subunit	16.777	18.232	15.216	19.782	24.352	24.143	20.971	18.345	17.046	13.143	18.98	14.715	21.428	17	16.134	14.399	17.475	17.182
AUR62008650-RA	paleturquoise	Ribosomal L1 domain-containing protein	10.858	9.976	9.038	12.521	13.251	12.073	11.509	11.039	10.481	7.639	9.504	8.84	11.326	12.195	10.212	8.15	7.595	5.891
AUR62020119-RA	paleturquoise	Ribosomal L1 domain-containing protein	2.794	2.078	1.485	2.266	1.833	1.51	2.075	2.439	2.343	2.452	2.235	2.56	2.338	2.072	2.012	4.263	3.079	3.674
AUR62036394-RA	paleturquoise	ribosomal protein L23	27.424	28.268	28.235	25.102	27.429	27.775	28.638	25.259	26.537	32.228	31.725	32.095	30.654	25.02	28.619	33.356	29.941	34.434
AUR62003734-RA	paleturquoise	ribosomal protein L23	14.247	13.947	12.187	11.326	19.708	15.482	13.789	15.224	13.869	10.938	10.896	10.522	15.424	13.292	14.038	10.047	10.176	10.269
AUR62021410-RA	paleturquoise	ribosomal RNA small subunit methyltransferase	5.9	4.613	6.426	7.267	5.218	4.76	5.641	6.621	6.471	6.042	5.766	4.703	7.574	7.577	7.299	5.696	6.434	2.455
AUR62007303-RA	paleturquoise	Ribosomal S17	3.455	6.326	5.374	4.695	4.817	5.616	4.695	5.749	4.181	6.353	6.254	4.696	4.894	4.896	4.84	3.988	3.544	7.93
AUR62035782-RA	paleturquoise	ribosome biogenesis protein	83.872	83.214	75.043	96.837	105.703	96.711	103.602	94.923	98.006	74.263	81.248	80.864	92.457	97.868	96.221	76.042	77.07	67
AUR62036838-RA	paleturquoise	ribosome biogenesis protein	14.04	13.556	13.783	14.533	15.237	13.658	12.886	13.751	11.946	15.693	15.397	14.109	14.07	10.492	10.638	15.118	14.313	21.525
AUR62003571-RA	paleturquoise	Ribosome-recycling factor	2.05	1.811	2.159	2.912	2.496	2.239	2.27	2.705	2.948	1.785	2.352	1.992	2.532	2.131	2.367	2.497	2.219	0.738
AUR62001562-RA	paleturquoise	RING FYVE PHD-type zinc finger family protein	49.723	44.187	45.232	48.46	49.767	47.399	54.934	50.972	48.852	35.436	37.95	36.517	49.853	46.643	48.648	36.527	37.85	36.201
AUR62028654-RA	paleturquoise	RNA cytidine acetyltransferase with specificity toward both 18S rRNA and tRNAs. Catalyzes the formation of N(4)- acetylcytidine (ac4C) in 18S rRNA. Required for early nucleolar cleavages of precursor rRNA at sites A0, A1 and A2 during 18S rRNA synthesis. Catalyzes the formation of ac4C in serine and leucine tRNAs. Requires a tRNA-binding adapter protein for full tRNA acetyltransferase activity bu…	7.726	6.726	13.797	7.016	9.213	7.553	4.874	7.591	5.159	11.51	9.623	9.329	8.41	11.931	8.456	11	9.248	12.324
AUR62027020-RA	paleturquoise	RNA polymerase II transcription regulator recruiting activity	29.935	36.643	32.221	36.523	32.174	32.474	31.797	31.775	30.569	36.346	36.312	36.321	33.23	31.438	33.465	43.542	36.758	40.095
AUR62003386-RA	paleturquoise	RNA-binding protein	5.999	6.338	5.98	3.805	4.015	4.241	5.521	5.51	4.949	6.925	7.64	6.716	5.269	5.261	5.603	8.77	8.016	9.731
AUR62016371-RA	paleturquoise	RNase H	5.889	6.772	7.144	6.202	5.972	4.945	5.176	5.701	5.598	8.366	7.607	7.532	5.887	7.532	7.119	8.97	8.848	9.277
AUR62030474-RA	paleturquoise	rRNA primary transcript binding	81.364	69.167	71.002	79.4	72.365	80.331	78.322	73.437	73.366	58.732	59.663	61.787	74.809	75.888	72.856	56.018	57.386	57.311
AUR62039907-RA	paleturquoise	RRP15-like protein	22.995	22.765	21.49	20.552	22.409	21.422	19.795	20.979	18.596	25.722	25.074	24.033	21.368	22.008	22.734	22.958	22.733	30.199
AUR62004228-RA	paleturquoise	serine threonine protein kinase IREH1	4.813	5.023	4.76	5.499	4.775	4.478	5.305	4.859	5.183	4.825	4.675	4.262	4.353	5.5	5.069	4.345	4.849	4.179
AUR62007145-RA	paleturquoise	Sieve element occlusion C-terminus	246.351	230.307	216.369	250.921	252.581	261.615	256.589	233.995	254.844	194.144	202.442	200.01	231.681	236.807	238.625	175.589	185.54	199.054
AUR62004706-RA	paleturquoise	signal peptide peptidase-like	16.025	15.9	16.292	14.468	13.402	13.512	15.676	13.999	15.842	19.174	17.326	17.722	17.102	15.166	16.338	18.724	19.38	19.97
AUR62018996-RA	paleturquoise	signal peptide peptidase-like	4.082	4.356	4.373	5.604	4.681	5.129	4.298	4.445	4.311	4.637	4.526	4.31	4.725	5.651	4.983	4.157	3.87	4.056
AUR62004921-RA	paleturquoise	Staphylococcal nuclease domain-containing protein	7.478	7.68	6.363	6.512	6.398	6.7	7.555	6.36	7.221	5.818	6.234	5.322	7.259	6.222	7.139	4.716	5.597	4.877
AUR62028434-RA	paleturquoise	T-complex protein	31.275	35.501	34.006	32.468	28.581	29.681	31.215	29.028	31.336	37.584	38.031	32.475	28.963	27.577	32.926	42.562	40.061	44.235
AUR62008744-RA	paleturquoise	Tetratricopeptide repeat	7.534	5.699	7.295	10.998	9.51	11.902	13.169	9.238	11.531	7.905	8.727	8.574	11.177	11.321	6.831	3.233	7.663	5.573
AUR62006032-RA	paleturquoise	The proteasome is a multicatalytic proteinase complex which is characterized by its ability to cleave peptides with Arg, Phe, Tyr, Leu, and Glu adjacent to the leaving group at neutral or slightly basic pH	109.89	102.577	103.708	117.608	130.821	121.436	127.765	124.863	120.805	90.787	97.287	90.421	126.398	123.675	125.467	92.052	91.56	101.632
AUR62020212-RA	paleturquoise	thioesterase	9.988	10.472	10.274	7.655	8.692	9.866	10.601	10.517	9.838	10.005	10.877	11.098	10.155	9.876	9.642	11.787	11.41	14.627
AUR62029129-RA	paleturquoise	transferase activity, transferring glycosyl groups	6.526	6.841	6.026	9.085	6.99	8.587	9.145	7.76	8.318	5.954	6.179	5.212	7.413	7.059	6.303	5.453	5.391	3.452
AUR62027732-RA	paleturquoise	translation initiation factor activity	2.306	2.399	1.918	2.858	1.457	2.295	2.798	3.222	3.054	1.692	2.089	2.018	2.815	3.943	2.674	2.464	1.294	0
AUR62032569-RA	paleturquoise	Translation initiation factor IF-2, N-terminal region	4.686	4.457	4.536	6.606	4.949	4.786	4.819	4.311	4.805	3.754	4.066	3.661	4.565	4.938	4.861	2.693	2.647	2.678
AUR62040055-RA	paleturquoise	transmembrane ascorbate ferrireductase	19.646	20.291	15.23	18.054	14.502	18.175	22.535	18.088	17.155	19.269	20.824	17.741	19.72	15.694	18.533	22.759	20.101	22.745
AUR62012426-RA	paleturquoise	Tubulin is the major constituent of microtubules. It binds two moles of GTP, one at an exchangeable site on the beta chain and one at a non-exchangeable site on the alpha chain	40.09	38.412	40.531	42.509	44.387	44.773	46.354	35.232	40.179	37.744	32.808	37.223	45.795	43.047	44.452	41.524	38.065	31.635
AUR62021558-RA	paleturquoise	Two pore calcium channel protein	80.102	82.717	78.28	81.126	91.506	97.751	93.199	84.206	93.725	84.167	85.952	88.237	89.135	93.882	85.446	70.065	75.872	66.902
AUR62027392-RA	paleturquoise	U3 small nucleolar RNA-associated protein	4.054	3.22	3.233	3.382	2.974	3.684	3.871	3.394	3.351	3.074	4.097	3.432	3.635	2.984	3.285	2.651	4.344	5.14
AUR62041544-RA	paleturquoise	U3 small nucleolar RNA-interacting protein	5.306	5.123	4.663	5.858	5.949	6.431	6.683	4.979	5.729	4.359	4.731	4.705	5.335	5.404	5.249	3.903	3.929	5.343
AUR62014768-RA	paleturquoise	U3-containing 90S pre-ribosomal complex subunit	0.45	0.506	0.415	1.183	0.728	1.112	0.14	0.202	0.102	1.05	1.307	0.574	0.277	0.285	0.188	1.275	1.545	3.596
AUR62000281-RA	paleturquoise	U-box domain-containing protein	9.429	9.929	10.336	9.43	11.308	10.218	9.577	9.41	10.121	11.672	12.609	12.9	10.656	8.871	10.231	12.517	11.35	13.466
AUR62001411-RA	paleturquoise	U-box domain-containing protein	8.454	7.4	7.137	6.533	3.857	5.502	5.526	5.979	6.997	6.788	6.983	9.225	5.983	5.989	6.069	6.036	6.259	11.35
AUR62040240-RA	paleturquoise	Uncharacterized integral membrane protein (DUF2301)	7.994	8.073	7.652	10.444	8.469	8.477	11.04	8.426	8.85	6.624	6.413	7.323	9.344	8.843	8.466	7.278	7.024	7.644
AUR62020221-RA	paleturquoise	UPF0481 protein	43.716	41.801	42.534	42.555	44.927	44.485	47.505	44.499	43.631	37.131	36.824	35.618	46.085	43.525	44.49	34.422	35.623	37.081
AUR62018866-RA	paleturquoise	WD repeat-containing protein	206.754	190.306	176.21	199.299	202.412	207.281	231.073	206.028	220.602	158.094	159.476	164.628	199.438	198.718	205.707	133.026	142.278	155.486
AUR62005396-RA	paleturquoise	WD repeat-containing protein	7.931	7.913	7.835	7.984	7.565	7.657	7.044	7.178	7.482	9.165	9.096	8.843	8.27	7.461	7.898	9.232	8.327	10.114
AUR62002008-RA	paleturquoise	WD repeat-containing protein	13.113	11.613	8.035	13.46	12.782	14.662	14.611	12.014	12.584	10.13	11.043	8.672	14.047	12.2	13.501	9.232	9.496	7.502
AUR62001274-RA	paleturquoise	Xaa-Pro aminopeptidase 3	11.879	10.504	13.691	12.621	12.559	12.124	12.928	13.199	11.273	9.188	10.573	9.671	11.959	13.481	11.643	9.773	10.054	8.11
AUR62023906-RA	paleturquoise	Zinc finger (C3HC4-type RING finger) family protein	46.423	51.452	43.42	42.689	49.877	50.137	40.481	40.487	39.788	62.281	64.284	62.704	45.07	40.145	47.118	68.948	69.874	61.16
AUR62020477-RA	paleturquoise	Zinc finger protein	0.577	0.769	1.029	0.989	0.609	0.507	0.13	0.676	0.71	1.534	1.037	1.251	0.825	1.137	0.654	0.711	0.977	1.003
AUR62030994-RA	paleturquoise		18.584	17.872	16.494	23.295	20.976	20.749	20.979	20.34	19.033	15.248	15.11	15.952	16.22	17.993	16.932	14.372	14.953	14.863

## Sheet: Table S8
Supplementary Table S8. Functional annotation and expression profiles of all genes in lightgreen module
geneID	color	eggNOG.annot	R_0mM_21D	R_0mM_21D	R_0mM_21D	R_0mM_27D	R_0mM_27D	R_0mM_27D	R_21mM_21D	R_21mM_21D	R_21mM_21D	R_21mM_27D	R_21mM_27D	R_21mM_27D	R_8mM_21D	R_8mM_21D	R_8mM_21D	R_8mM_27D	R_8mM_27D	R_8mM_27D
AUR62034324	lightgreen	12-oxophytodienoate reductase	12.275	10.756	8.302	11.111	7.312	10.154	27.218	24.33	23.384	37.723	37.067	40.707	25.872	30.111	26.724	37.412	38.238	36.165
AUR62020953	lightgreen	14 kDa zinc-binding	52.327	53.812	57.351	42.666	55.005	55.971	70.899	76.181	74.719	92.177	86.062	95.715	75.583	83.57	80.76	90.899	92.722	82.987
AUR62042015	lightgreen	187-kDa microtubule-associated protein	9.926	9.192	10.519	7.996	7.595	7.168	5.85	6.205	6.007	6.247	5.831	5.705	6.576	6.974	6.314	5.54	4.963	5.592
AUR62029818	lightgreen	23-bisphosphoglycerate-independent phosphoglycerate mutase	153.549	141.688	128.905	121.47	130.12	137.391	204.298	179.975	187.248	188.293	182.421	185.231	211.748	185.568	223.693	188.147	194.889	213.414
AUR62010386	lightgreen	30S ribosomal protein S31	17.464	15.311	13.85	8.658	20.365	21.082	20.164	18.859	22.383	23.429	25.395	23.497	22.335	19.098	21.111	21.21	28.844	19.741
AUR62013948	lightgreen	3-isopropylmalate dehydratase	40.256	41.364	35.876	51.193	38.191	41.842	58.1	54.674	56.084	59.034	60.516	56.805	54.318	49.693	54.581	58.535	62.621	55.182
AUR62019663	lightgreen	3-isopropylmalate dehydratase	31.116	33.903	31.608	41.968	32.982	38.128	43.545	44.586	42.945	47.149	45.619	48.381	42.649	39.613	40.558	41.858	47.452	44.807
AUR62001649	lightgreen	3-oxo-Delta(45)-steroid	19.204	18.687	24.182	20.034	19.102	16.955	3.806	4.759	4.801	4.712	5.748	7.348	9.886	9.19	7.893	3.435	3.163	1.269
AUR62017589	lightgreen	4-hydroxyphenylpyruvate dioxygenase	7.933	6.109	6.522	5.328	6.559	5.491	12.514	12.288	10.617	13.742	12.882	15.018	11.064	12.554	11.275	12.596	13.777	15.861
AUR62008924	lightgreen	5-oxoprolinase	4.8	4.827	3.481	3.37	3.443	3.194	9.716	9.019	9.403	10.516	10.122	11.003	8.705	7.928	9.136	8.9	10.063	8.293
AUR62006194	lightgreen	ABC transporter B family member 29	2.644	2.675	2.633	2.978	2.356	2.176	1.959	2.317	1.91	2.182	2.475	1.985	2.069	1.937	1.731	2.01	1.844	2.347
AUR62024169	lightgreen	ABC transporter C family member	2.5	2.798	2.238	1.147	1.274	1.397	6.035	5.427	5.759	7.168	6.877	5.873	5.707	4.452	5.823	5.79	5.221	4.506
AUR62028171	lightgreen	Accessory subunit of the mitochondrial membrane respiratory chain NADH dehydrogenase (Complex I), that is believed not to be involved in catalysis. Complex I functions in the transfer of electrons from NADH to the respiratory chain. The immediate electron acceptor for the enzyme is believed to be ubiquinone	49.835	50.245	47.184	52.693	48.994	61.644	69.319	62.701	65.772	62.47	68.971	64.506	66.11	63.398	65.073	63.085	68.159	63.443
AUR62007325	lightgreen	acetyltransferase At3g50280-like	2.836	3.762	2.236	2.229	1.316	1.632	12.494	7.752	8.671	14.54	15.078	14.641	12.072	9.373	12.372	13.229	13.589	15.811
AUR62007672	lightgreen	ACT domain	43.113	47.362	34.035	27.584	24.735	27.627	69.126	61.121	69.215	75.659	80.872	72.116	63.814	56.387	64.037	75.95	75.476	73.619
AUR62010524	lightgreen	ACT domain containing protein	24.861	26.67	29.252	30.865	24.926	28.75	16.016	17.329	17.585	19.309	20.585	20.416	18.482	19.613	18.724	20.261	19.6	20.346
AUR62020755	lightgreen	Activator of Hsp90 ATPase	40.485	39.85	39.089	40.587	45.221	45.169	33.939	29.924	29.958	27.412	27.332	26.063	31.811	31.998	32.098	26.165	26.093	32.471
AUR62015247	lightgreen	Acyl-CoA dehydrogenase family member	23.765	25.239	22.559	20.407	18.742	18.171	30.539	27.948	31.4	35.07	31.461	31.958	28.183	28.591	27.797	33.772	34.738	40.671
AUR62018079	lightgreen	Acylpyruvase FAHD1, mitochondrial-like	19.555	21.537	17.362	15.953	18.014	17.933	30.756	25.245	26.553	33.512	34.335	32.9	31.177	27.747	33.289	28.96	36.418	34.034
AUR62039702	lightgreen	ADP binding	1.171	1.273	1.413	1.985	1.331	0.912	0.901	1.123	1.112	1.448	1.202	1.117	1.067	1.373	0.885	0.973	0.973	1.76
AUR62017067	lightgreen	Agenet domain-containing protein bromo-adjacent homology (BAH) domain-containing protein	18.029	18.459	17.649	18.344	14.695	16.447	14.482	14.257	15.113	18.206	17.378	16.972	15.333	14.795	14.466	14.025	15.345	13.687
AUR62001407	lightgreen	alanine aminotransferase	15.653	13.406	15.632	13.929	16.354	16.065	25.13	22.955	21.393	23.037	21.002	22.488	24.691	21.03	24.396	28.903	25.369	30.721
AUR62025616	lightgreen	alanine aminotransferase	14.465	13.706	14.11	12.145	12.538	11.913	29.67	26.55	25.641	29.574	25.221	28.662	26.478	27.006	26.038	38.656	38.511	38.974
AUR62001405	lightgreen	alanine aminotransferase	24.105	22.433	22.786	19.581	19.613	20.802	40.998	36.65	30.225	37.579	34.669	36.89	33.142	28.134	33.753	37.206	44.933	43.998
AUR62004633	lightgreen	Alkaline neutral invertase	38.823	37.993	36.324	38.528	35.976	37.215	73.34	61.619	62.163	70.095	66.561	70.567	62.348	53.711	64.794	61.7	62.429	59.73
AUR62012332	lightgreen	amino acid transporter	7.245	6.545	10.077	16.309	11.97	8.076	14.741	18.365	17.696	23.219	21.816	22.999	17.484	17.139	19.134	27.852	28.843	24.621
AUR62039048	lightgreen	ammonium transporter	5.179	4.526	4.186	5.888	6.961	6.819	1.446	1.006	2.086	0.885	1.947	1.617	1.074	0.892	1.089	1.154	1.425	0.663
AUR62017935	lightgreen	Angio-associated migratory cell	25.436	26.356	25.968	27.238	30.092	28.641	33.055	31.916	31.415	32.748	33.132	30.479	30.492	27.785	32.978	29.975	35.919	35.033
AUR62005998	lightgreen	Ankyrin repeat-containing protein	3.326	4.045	2.513	1.438	1.921	2.235	6.174	5.821	6.69	7.853	7.627	6.648	6.63	6.411	6.954	7.212	6.461	9.906
AUR62037209	lightgreen	Annexin-like protein RJ4	81.457	81.834	81.648	82.017	72.643	80.815	133.738	129.796	127.044	116.012	108.268	116.295	129.627	139.027	140.317	132.582	124.987	112.329
AUR62020456	lightgreen	Ataxin 2 SM domain	7.017	6.435	7.467	8.332	7.728	7.073	6.175	5.372	6.207	5.319	5.598	5.551	5.883	6.058	6.032	5.373	5.291	5.175
AUR62003295	lightgreen	ATP synthase 24 kDa subunit	97.574	93.406	91.695	96.24	98.791	101.074	146.458	130.529	127.467	128.278	138.913	133.221	137.58	127.647	138.037	137.132	137.494	133.627
AUR62018793	lightgreen	ATP synthase subunit delta'	69.389	61.431	62.987	67.002	64.482	69.368	101.169	87.424	87.833	86.861	93.921	90.048	94.278	92.251	99.271	91.089	97.183	77.521
AUR62027419	lightgreen	ATP synthase subunit O	61.376	56.719	55.135	55.381	55.975	59.637	97.532	87.956	88.575	80.796	83.197	84.484	92.246	84.79	92.605	83.845	84.914	77.089
AUR62027358	lightgreen	ATP synthase subunit O	49.179	48.339	42.405	51.027	45.934	50.242	79.057	68.484	69.528	73.407	73.368	79.257	73.943	66.56	73.993	81	79.162	75.624
AUR62009382	lightgreen	ATP synthase subunit O	73.436	68.85	66.6	82.822	71.643	77.742	117.863	106.529	104.365	122.698	128.707	130.57	119.523	109.396	119.533	130.692	123.799	118.263
AUR62031452	lightgreen	ATPase family	83.42	83.941	76.139	74.099	67.399	83.984	139.174	137.222	153.69	172.596	167.637	168.606	152.835	142.302	144.145	176.106	175.784	175.414
AUR62031451	lightgreen	ATPase family	180.083	183.154	163.838	187.491	149.603	172.139	290.878	286.713	319.275	359.779	367.113	335.216	326.442	290.665	291.661	375.446	362.51	392.495
AUR62038555	lightgreen	ATP-dependent Clp protease ATP-binding subunit	3.188	3.838	3.035	1.496	2.894	1.917	4.016	4.473	5.028	5.82	5.469	4.753	3.041	5.88	4.864	3.812	4.43	4.548
AUR62014143	lightgreen	ATP-dependent DNA helicase	0.83	0.847	0.945	1.817	1.438	0.88	0.669	0.828	1.122	0.768	0.695	0.828	0.923	0.801	1.152	0.712	0.712	0.307
AUR62010068	lightgreen	Auxin transporter-like protein	34.108	34.048	42.183	30.002	38.325	39.334	24.418	28.329	28.368	31.966	29.194	33.795	29.636	34.959	31.078	25.55	29.124	25.981
AUR62031899	lightgreen	avr9 Cf-9 rapidly elicited protein	8.499	9.74	9.778	12.407	11.673	9.01	23.703	28.719	26.407	16.261	17.193	21.789	17.263	16.818	16.921	16.777	21.287	21.373
AUR62021780	lightgreen	Belongs to the 5-formyltetrahydrofolate cyclo-ligase family	15.527	15.581	16.379	23.235	20.5	21.432	35.412	35.69	36.175	49.919	45.701	45.39	36.08	39.832	38.315	54.642	56.148	54.274
AUR62018309	lightgreen	Belongs to the AAA ATPase family	13.354	13.485	9.779	12.778	8.902	10.077	27.199	22.417	26.469	22.567	21.351	21.513	21.976	18.883	22.525	23.79	23.5	26.894
AUR62004053	lightgreen	Belongs to the adaptor complexes small subunit family	8.49	8.098	8.226	6.129	8.514	6.493	8.999	9.318	8.767	7.463	8.232	9.195	9.198	11.601	9.525	10.81	11.743	6.21
AUR62038571	lightgreen	Belongs to the argonaute family	82.562	79.728	77.151	66.058	60.863	65.442	95.453	97.325	93.084	91.436	92.71	88.419	92.386	91.537	94.213	94.583	88.674	104.252
AUR62026272	lightgreen	Belongs to the chalcone stilbene synthases family	0.195	0.279	0.16	0	0.18	0.131	2.387	0.919	1.502	1.734	1.525	2.307	0.921	0.781	1.26	1.105	0.446	2.077
AUR62013677	lightgreen	Belongs to the chalcone stilbene synthases family	6.861	7.608	5.145	26.786	17.438	18.307	64.212	44.131	40.171	38.332	48.085	42.232	26.294	21.609	29.572	45.327	52.446	36.54
AUR62005985	lightgreen	Belongs to the class I-like SAM-binding methyltransferase superfamily. Cation-independent O- methyltransferase family	0.887	0.705	0.808	2.158	1.632	1.328	8.418	6.084	5.543	5.001	4.331	4.724	3.577	3.289	4.108	5.245	4.963	3.937
AUR62009996	lightgreen	Belongs to the class I-like SAM-binding methyltransferase superfamily. Cation-independent O- methyltransferase family	71.547	73.56	102.103	38.076	72.367	54.217	23.171	20.869	24.13	15.495	13.252	21.177	27.408	41.962	34.752	23.552	21.314	24.919
AUR62028085	lightgreen	Belongs to the class I-like SAM-binding methyltransferase superfamily. Cation-independent O- methyltransferase family	0.383	0.13	0.174	0.559	0.59	0.143	4.016	2.292	1.975	5.625	5.608	4.983	3.015	2.197	3.014	5.368	6.329	5.098
AUR62029480	lightgreen	Belongs to the class I-like SAM-binding methyltransferase superfamily. RsmB NOP family	5.425	5.346	5.345	6.933	5.56	4.762	4.291	4.003	3.561	3.893	3.772	3.524	3.729	4.249	3.848	4.185	4.251	3.653
AUR62004488	lightgreen	Belongs to the class V-like SAM-binding methyltransferase superfamily. Histone-lysine methyltransferase family. TRX MLL subfamily	4.995	5.827	5.963	4.514	4.934	5.358	3.144	3.732	3.195	3.94	3.468	3.571	4.134	4.552	4.014	2.939	2.822	3.431
AUR62030712	lightgreen	Belongs to the class-III pyridoxal-phosphate-dependent aminotransferase family	18.432	18.941	17.714	16.669	15.111	17.116	70.681	50.612	53.07	36.291	36.924	36.805	38.832	33.135	37.539	40.509	40.731	59.584
AUR62036359	lightgreen	Belongs to the class-III pyridoxal-phosphate-dependent aminotransferase family	18.956	15.128	15.51	13.434	13.115	12.537	129.53	88.978	82.758	78.095	80.653	80.684	107.362	80.183	111.171	92.892	106.597	153.245
AUR62016830	lightgreen	Belongs to the complex I LYR family	58.541	53.326	47.382	54.329	50.77	53.697	91.333	74.796	80.322	69.363	73.54	72.861	84.857	74.851	86.92	69.103	77.565	77.725
AUR62010388	lightgreen	Belongs to the complex I LYR family	86.603	73.988	65.012	66.189	68.732	69.742	128.312	107.509	116.788	92.928	95.75	100.045	107.342	95.983	114.214	95.536	99.282	109.659
AUR62000966	lightgreen	Belongs to the cysteine synthase cystathionine beta- synthase family	49.971	55.484	46.763	52.889	52.03	52.218	91.168	79.958	88.134	92.641	92.937	91.983	79.89	74.095	89.835	89.778	96.699	93.893
AUR62026009	lightgreen	Belongs to the cytochrome P450 family	1.523	1.733	1.204	0	0.955	1.27	9.475	5.126	3.349	6.476	7.823	8.524	4.781	3.026	5.574	6.273	7.716	8.109
AUR62023373	lightgreen	Belongs to the cytochrome P450 family	31.718	28.173	26.639	30.847	28.819	28.71	35.03	32.099	30.031	29.019	27.082	28.453	30.536	28.215	32.973	29.005	32.601	32.762
AUR62007451	lightgreen	Belongs to the cytochrome P450 family	0.623	0.734	0.614	0.315	0.72	0.619	0.174	0.309	0.231	0.213	0.294	0.292	0.221	0.24	0.162	0.401	0.302	0.16
AUR62036150	lightgreen	Belongs to the disease resistance NB-LRR family	1.517	1.153	1.627	0.927	0.978	0.792	0.988	1.544	1.358	1.489	1.34	1.186	1.594	2.231	1.544	2.452	1.332	2.348
AUR62016092	lightgreen	Belongs to the disease resistance NB-LRR family	2.381	2.296	3.154	1.943	2.563	2.407	1.212	1.992	1.775	2.465	2.164	2.23	1.747	1.855	2.049	1.79	1.726	1.772
AUR62018092	lightgreen	Belongs to the enoyl-CoA hydratase isomerase family	37.625	41.998	41.948	32.546	34.181	33.775	56.742	54.977	56.287	65.455	62.15	63.552	57.27	53.561	52.931	65.79	60.676	58.12
AUR62044290	lightgreen	Belongs to the expansin family	5.75	4.586	9.794	3.913	7.702	7.226	17.679	20.362	15.432	22.118	25.666	25.421	14.517	17.576	16.038	20.881	26.372	23.181
AUR62044177	lightgreen	Belongs to the expansin family	9.45	9.525	16.923	8.104	12.171	12.02	30.275	31.4	33.521	37.171	41.918	40.939	28.331	30.734	29.457	42.056	43.028	35.149
AUR62027154	lightgreen	Belongs to the expansin family	5.612	5.775	8.072	6.858	8.644	6.983	20.666	22.555	27.531	27.935	37.998	33.291	19.927	21.546	23.929	36.067	36.139	27.221
AUR62033478	lightgreen	Belongs to the flavoprotein pyridine nucleotide cytochrome reductase family	35.005	35.313	35.794	34.823	35.337	34.88	47.336	43.147	43.839	45.254	44	46.452	44.056	41.673	46.307	42.124	44.169	52.324
AUR62005491	lightgreen	Belongs to the 'GDSL' lipolytic enzyme family	8.874	8.866	7.549	8.449	7.206	10.249	12.172	11.546	11.43	11.609	11.995	11.781	10.93	9.081	11.422	11.259	13.429	10.702
AUR62032691	lightgreen	Belongs to the Glu Leu Phe Val dehydrogenases family	45.546	45.334	38.011	44.887	38.358	42.481	152.604	130.388	133.42	130.9	144.665	137.256	135.39	106.339	141.169	123.714	126.426	153.44
AUR62026959	lightgreen	Belongs to the glutamine synthetase family	19.261	20.783	18.313	17.413	13.559	15.422	40.247	41.794	40.363	42.979	41.91	41.081	35.814	33.178	36.205	42.163	41.537	42.153
AUR62011329	lightgreen	Belongs to the glycosyl hydrolase 17 family	15.018	14.917	16.887	14.958	15.279	14.927	19.321	22.481	21.391	20.453	20.211	20.559	19.032	20.855	20.264	21.642	24.78	22.898
AUR62036187	lightgreen	Belongs to the glycosyl hydrolase 17 family	14.213	12.988	21.304	12.327	21.277	20.049	56.407	58.847	58.265	95.937	97.928	101.777	73.77	69.065	73.345	91.71	104.061	91.605
AUR62021069	lightgreen	Belongs to the glycosyl hydrolase 18 family	0.409	0.313	0.105	0	0.709	0.172	21.789	21.682	21.352	25.042	23.863	25.483	16.955	17.828	17.092	26.189	30.705	31.983
AUR62016369	lightgreen	Belongs to the glycosyl hydrolase 28 family	7.478	7.427	9.327	6.189	7.721	6.577	4.184	5.848	5.533	5.921	6.544	5.53	6.925	6.64	5.644	5.913	5.761	5.488
AUR62031441	lightgreen	Belongs to the glycosyl hydrolase 31 family	5.239	6.001	4.345	3.614	5.445	5.628	21.164	20.555	21.091	36.587	32.581	33.836	22.934	23.189	25.751	26.623	29.086	26.8
AUR62021867	lightgreen	Belongs to the glycosyl hydrolase 5 (cellulase A) family	7.314	7.75	10.033	7.67	10.552	7.709	4.773	6.32	6.376	6.714	5.063	6.331	7.759	7.418	6.225	6.012	5.855	5.943
AUR62027308	lightgreen	Belongs to the GPI family	29.422	29.408	25.881	23.691	23.383	25.528	49.373	43.983	44.225	49.879	49.675	46.275	41.972	36.551	44.395	50.74	54.848	57.079
AUR62033918	lightgreen	Belongs to the GST superfamily	104.971	104.772	92.743	95.311	92.326	94.777	247.198	217.009	215.47	240.556	239.901	239.337	229.015	195.759	238.911	304.372	297.073	280.782
AUR62018919	lightgreen	Belongs to the GST superfamily	11.864	11.099	10	8.892	10.808	12.959	23.95	21.758	20.959	21.629	23.879	28.666	21.344	20.474	26.544	36.493	34.212	29.683
AUR62024759	lightgreen	Belongs to the histone deacetylase family. HD Type 1 subfamily	10.685	11.326	11.128	11.995	12.188	11.386	7.365	9.183	7.656	10.368	10.689	8.665	9.516	9.122	7.574	8.793	10.099	8.554
AUR62004263	lightgreen	Belongs to the iron ascorbate-dependent oxidoreductase family	0.653	0.704	0.707	0.477	0.797	0.652	1.054	1.018	1.274	0.927	0.73	0.715	0.82	0.727	0.756	0.935	1.121	0.967
AUR62042754	lightgreen	Belongs to the iron ascorbate-dependent oxidoreductase family	7.334	7.197	8.532	6.703	8.215	6.693	15.148	14.958	15.704	24.693	21.727	23.478	16.539	17.44	17.075	27.012	26.454	24.624
AUR62005987	lightgreen	Belongs to the iron ascorbate-dependent oxidoreductase family	4.107	3.136	4.393	4.223	3.837	4.329	8.186	12.624	9.178	9.205	9.294	8.406	8.692	10.613	9.561	9.747	11.769	7.607
AUR62028083	lightgreen	Belongs to the iron ascorbate-dependent oxidoreductase family	3.052	3.158	3.088	2.638	2.969	4.372	10.746	17.169	13.957	18.96	12.245	14.899	10.352	12.822	13.972	16.956	20.448	10.158
AUR62018235	lightgreen	Belongs to the isocitrate and isopropylmalate dehydrogenases family	144.077	121.311	124.819	110.347	113.789	113.649	200.222	182.227	193.319	195.851	198.713	192.248	205.932	185.09	211.685	203.209	210.034	205.161
AUR62037768	lightgreen	Belongs to the isocitrate and isopropylmalate dehydrogenases family	109.331	93.366	110.644	102.023	102.976	94.916	141.374	130.595	138.248	131.291	131.112	134.395	156.005	148.203	159.872	143.811	150.077	139.704
AUR62029660	lightgreen	Belongs to the malate synthase family	37.048	37.246	26.856	26.498	24.521	31.29	91.523	75.555	81.713	82.96	77.828	79.065	67.913	48.961	67.112	74.681	79.54	92.065
AUR62009297	lightgreen	Belongs to the MIP aquaporin (TC 1.A.8) family	29.444	28.668	20.54	17.514	11.731	19.936	73.891	68.375	61.477	89.861	90.695	85.147	86.333	61.438	67.681	115.891	97.758	101.267
AUR62025806	lightgreen	Belongs to the mitochondrial carrier (TC 2.A.29) family	35.238	34.005	27.746	29.732	29.238	28.148	61.411	50.74	52.704	53.413	49.573	53.013	51.226	48.036	53.117	52.321	54.062	57.183
AUR62041355	lightgreen	Belongs to the mitochondrial carrier (TC 2.A.29) family	39.976	37.418	40.984	38.874	35.055	36.109	85.67	75.807	73.126	68.333	60.122	61.973	69.053	64.352	67.749	65.648	60.223	82.14
AUR62037261	lightgreen	Belongs to the multi antimicrobial extrusion (MATE) (TC 2.A.66.1) family	10.59	12.432	9.18	5.456	4.828	7.05	25.064	24.992	24.478	25.03	26.498	27.086	22.099	19.475	22.416	24.66	25.513	29.719
AUR62010280	lightgreen	Belongs to the nonaspanin (TM9SF) (TC 9.A.2) family	41.789	34.271	44.264	34.524	39.275	35.907	31.287	31.763	29.605	21.632	20.444	20.566	34.204	34.307	32.147	21.942	22.907	21.137
AUR62024274	lightgreen	Belongs to the NPH3 family	7.21	6.435	8.075	5.12	5.816	5.778	3.605	3.991	4.045	4.42	3.192	4.952	4.737	6.126	4.246	4.181	5.11	3.243
AUR62011003	lightgreen	Belongs to the peptidase A1 family	0.449	0	0.345	0	0	0.126	1.397	1.133	1.016	0.997	2.006	1.431	1.153	1.537	1.169	2.023	1.284	1.494
AUR62021515	lightgreen	Belongs to the peptidase A1 family	1.133	0.947	0.774	1.353	0.516	0.655	7.23	3.507	3.732	2.594	2.992	2.946	5.325	3.329	6.046	3.183	4.126	6.858
AUR62014318	lightgreen	Belongs to the peroxidase family	53.6	52.872	52.193	58.004	62.679	56.641	74.807	78.538	70.875	69.474	65.802	69.187	70.246	73.823	72.836	75.488	74.437	67.964
AUR62005974	lightgreen	Belongs to the peroxidase family. Classical plant (class III) peroxidase subfamily	331.023	372.198	256.488	309.652	275.722	323.82	500.886	533.045	532.897	852.481	891.259	774.601	552.287	543.253	551.891	811.63	841.965	860.821
AUR62022988	lightgreen	Belongs to the peroxidase family. Classical plant (class III) peroxidase subfamily	17.92	18.936	22.769	15.908	21.821	19.532	103.197	100.901	99.716	68.951	74.847	74.287	82.323	63.798	77.161	83.818	89.741	81.984
AUR62026666	lightgreen	Belongs to the peroxidase family. Classical plant (class III) peroxidase subfamily	70.563	68.498	47.904	56.728	43.8	48.365	474.442	417.511	433.319	409.945	382.123	434.151	362.293	403.777	372.794	496.321	528.321	442.563
AUR62002929	lightgreen	Belongs to the peroxidase family. Classical plant (class III) peroxidase subfamily	14.117	11.259	7.049	9.621	4.183	6.302	49.582	30.955	35.005	25.311	25.538	29.058	30.376	21.265	36.916	31.425	30.911	34.666
AUR62026667	lightgreen	Belongs to the peroxidase family. Classical plant (class III) peroxidase subfamily	23.89	23.632	23.542	39.819	33.036	36.621	62.502	50.258	50.178	59.579	68.343	65.116	69.872	42.873	68.052	68.672	77.277	81.652
AUR62005975	lightgreen	Belongs to the peroxidase family. Classical plant (class III) peroxidase subfamily	414.705	468.49	318.861	384.21	338.811	392.087	614.499	657.661	661.366	1050.34	1110.82	944.132	682.832	678.28	682.81	998.807	1024.03	1054.13
AUR62004961	lightgreen	Belongs to the peroxisomal membrane protein PXMP2 4 family	17.545	20.186	18.026	23.249	16.833	16.82	74.979	62.575	64.748	102.397	96.303	103.026	54.599	46.62	55.109	103.146	96.763	110.279
AUR62029019	lightgreen	belongs to the protein kinase superfamily	8.779	9.345	9.658	10.425	9.966	10.593	16.25	17.127	16.036	15.324	14.426	14.799	15.276	14.998	14.651	12.823	14.817	16.633
AUR62035317	lightgreen	Belongs to the protein kinase superfamily. Ser Thr protein kinase family	5.844	5.354	4.74	3.839	3.753	4.225	7.737	6.963	6.383	6.875	7.084	7.035	6.037	5.199	6.088	7.347	8.162	9.154
AUR62027301	lightgreen	Belongs to the protein kinase superfamily. Ser Thr protein kinase family	33.516	32.309	37.346	35.296	34.835	35.701	25.995	28.737	28.99	27.593	26.692	27.447	30.37	32.667	29.241	28.443	27.474	28.515
AUR62020592	lightgreen	Belongs to the protein kinase superfamily. Ser Thr protein kinase family	0.751	0.881	0.85	1.031	0.751	0.642	0.512	0.642	0.634	0.76	0.726	0.637	0.806	0.933	0.666	0.635	0.667	0.746
AUR62011956	lightgreen	Belongs to the pyruvate kinase family	60.658	61.168	62.43	60.799	53.005	52.651	41.153	43.936	44.711	41.86	39.002	42.133	41.587	46.301	45.252	42.245	43.175	41.308
AUR62021152	lightgreen	Belongs to the short-chain dehydrogenases reductases (SDR) family	36.329	32.925	33.832	42.785	37.454	36.147	49.391	47.632	52.313	61.506	61.311	55.884	57.565	56.091	54.508	59.72	56.849	51.065
AUR62031380	lightgreen	Belongs to the short-chain dehydrogenases reductases (SDR) family	20.832	19.253	20.807	17.629	19.028	20.446	34.028	32.375	36.763	37.902	39.979	36.056	36.451	34.361	36.485	38.436	37.349	50.021
AUR62003060	lightgreen	Belongs to the sulfotransferase 1 family	4.834	6.445	3.625	3.528	2.947	3.567	23.723	17.832	24.78	18.747	21.948	19.877	18.158	15.094	18.652	17.172	18.848	17.878
AUR62032264	lightgreen	Belongs to the TrpA family	23.15	21.668	21.06	14.805	20.532	23.166	28.92	25.329	26.792	26.935	28.339	26.692	28.008	27.11	29.551	29.181	25.753	30.864
AUR62018523	lightgreen	Belongs to the UDP-glycosyltransferase family	0.96	0.621	0.328	0	0.296	0.251	8.363	4.129	2.608	3.235	2.359	2.708	4.075	3.844	5.567	3.131	3.698	4.686
AUR62006882	lightgreen	beta-galactosidase	2.587	2.374	3.036	2.955	3.017	2.735	1.115	1.374	1.047	1.305	1.242	1.014	1.579	2.054	1.484	1.062	1.473	1.331
AUR62019456	lightgreen	bHLH-MYC and R2R3-MYB transcription factors N-terminal	18.384	19.477	20.642	19.717	18.854	17.056	15.08	14.175	16.318	13.825	16.239	16.096	15.028	14.86	15.244	14.168	14.525	11.655
AUR62020277	lightgreen	breast cancer carboxy-terminal domain	1.796	1.508	1.187	1.049	1.199	1.299	1.532	1.926	1.582	1.508	2.006	2.036	1.681	1.472	2.537	2.158	1.69	1.594
AUR62017924	lightgreen	bru1,mgo3,tsk	4.623	4.853	4.674	4.51	4.387	4.66	2.848	3.154	2.866	3.23	3.846	3.557	3.724	3.165	2.917	3.646	2.946	2.999
AUR62008149	lightgreen	C2 and GRAM domain-containing protein	0.809	0.767	0.903	1.328	0.601	0.697	0.509	0.535	0.458	0.417	0.468	0.502	0.43	0.578	0.677	0.558	0.215	0.961
AUR62026974	lightgreen	carbonic anhydrase	6.016	6.393	5.501	10.147	6.903	7.209	2.108	2.691	1.749	1.806	1.68	3.111	1.294	1.499	1.948	2.407	2.93	2.165
AUR62043274	lightgreen	carbonic anhydrase	14.535	12.307	11.632	12.179	13.022	14.442	21.268	18.101	19.982	14.624	18.223	17.627	18.013	16.138	20.164	20.144	21.045	15.797
AUR62032575	lightgreen	Carboxylesterase	11.075	10.935	15.924	13.887	11.892	13.618	49.763	47.704	50.935	41.355	37.265	41.988	44.743	42.278	49.311	56.204	61.945	60.572
AUR62027837	lightgreen	Carboxylesterase	0.712	0.556	0.687	2.2	0.725	0.705	5.774	6.059	5.26	5.394	4.956	4.319	5.502	4.102	5.276	7.544	6.945	3.901
AUR62031693	lightgreen	Carboxylesterase	51.791	59.086	59.363	45.886	55.319	47.714	116.256	121.452	124.345	95.984	100.401	112.43	88.542	72.448	90.388	98.919	109.009	124.202
AUR62013473	lightgreen	Carboxyvinyl-carboxyphosphonate phosphorylmutase	378.991	344.792	419.581	597.333	613.31	485.456	172.871	213.324	204.029	112.673	98.146	120.032	131.987	167.289	132.646	212.547	252.112	223.682
AUR62013474	lightgreen	Carboxyvinyl-carboxyphosphonate phosphorylmutase	569.441	509.813	584.214	927.177	795.244	685.168	326.93	385.419	361.412	133.482	133.178	167.775	227.14	285.377	250.122	297.582	303.599	316.496
AUR62026799	lightgreen	Carboxyvinyl-carboxyphosphonate phosphorylmutase	418.141	379.794	428.61	646.478	574.508	502.166	229.89	224.963	237.849	78.99	84.314	96.371	140.037	189.192	165.45	137.528	164.632	162.355
AUR62022196	lightgreen	Casein Kinase	4.117	4.424	3.797	4.127	3.858	3.526	2.624	2.932	2.883	2.498	2.493	2.703	2.666	2.91	2.722	2.043	2.384	2.201
AUR62024744	lightgreen	Catalyzes the hydroxylation of the N(6)-(4-aminobutyl)- L-lysine intermediate to form hypusine, an essential post- translational modification only found in mature eIF-5A factor	7.319	7.621	7.54	8.013	9.201	8.537	15.108	12.763	15.353	17.697	19.516	20.092	13.965	12.136	14.203	17.921	18.802	18.629
AUR62041365	lightgreen	Catalyzes the isomerization of citrate to isocitrate via cis-aconitate	49.933	49.778	50.351	49.213	54.305	58.177	78.137	79.003	78.717	81.426	78.937	82.874	75.636	70.561	77.493	83.034	73.601	80.906
AUR62043372	lightgreen	Catalyzes the isomerization of citrate to isocitrate via cis-aconitate	51.219	46.236	48.558	58.443	56.838	57.19	76.84	78.589	73.687	80.547	73.394	78.087	75.186	67.89	77.678	79.411	80.812	78.59
AUR62007168	lightgreen	cationic amino acid transporter	9.196	11.952	9.895	10.983	7.316	10.635	2.733	3.042	3.585	2.899	2.999	3.877	2.238	3.417	2.797	1.37	2.348	3.373
AUR62008631	lightgreen	CBS domain-containing protein CBSX3	108.33	104.759	88.708	80.38	85.399	93.405	181.546	169.065	160.299	176.673	191.187	184.012	155.008	141.598	153.687	188.085	186.547	195.981
AUR62013026	lightgreen	cellular manganese ion homeostasis	0.42	0.573	0.431	0.921	0.81	1.101	0.145	0.079	0.079	0.234	0.157	0	0.216	0.222	0.146	0.18	0.08	0
AUR62038528	lightgreen	Cellulase (glycosyl hydrolase family 5)	1.607	1.581	0.657	2.202	1.856	2.003	5.092	3.319	3.069	3.056	3.248	3.269	2.43	1.963	3.204	3.528	3.847	4.462
AUR62009032	lightgreen	Class I glutamine amidotransferase-like superfamily protein	0.26	0.236	0.118	2.657	1.001	0.908	49.868	69.032	47.922	52.323	69.128	62.782	75.967	59.617	69.592	46.943	56.172	75.397
AUR62040204	lightgreen	Clathrin interactor EPSIN	39.622	37.398	44.474	40.122	42.034	39.229	31.269	28.764	30.998	31.086	27.901	29.265	35.117	35.538	31.026	30.511	30.226	36.141
AUR62030679	lightgreen	component of the ubiquinol-cytochrome c reductase complex (complex III or cytochrome b-c1 complex), which is part of the mitochondrial respiratory chain	137.593	136.055	120.3	112.169	135.331	147.535	185.55	171.123	174.658	191.247	181.409	181.639	182.302	165.922	175.404	162.057	189.254	150.676
AUR62005586	lightgreen	Core subunit of the mitochondrial membrane respiratory chain NADH dehydrogenase (Complex I) that is believed to belong to the minimal assembly required for catalysis. Complex I functions in the transfer of electrons from NADH to the respiratory chain	116.374	112.344	106.522	104.669	106.702	109.147	161.79	149.19	145.323	140.003	139.134	145.855	146.782	136.603	158.081	137.359	146.626	154.641
AUR62002675	lightgreen	CSC1-like protein ERD4	16.482	17.843	19.539	14.714	15.009	14.394	8.461	11.94	9.658	7.569	8.319	8.16	10.314	11.606	10.015	8.507	8.95	9.444
AUR62028948	lightgreen	Cupin	2.371	1.967	1.064	4.868	3.082	5.406	35.508	22.452	21.392	17.288	25.492	27.408	29.908	21.63	35.742	32.816	39.767	43.408
AUR62018959	lightgreen	cytochrome c oxidase	56.056	60.71	50.011	60.396	62.129	71.437	97.398	91.356	93.628	92.177	95.564	93.924	91.262	89.267	90.712	95.953	101.833	97.449
AUR62027805	lightgreen	cytochrome c oxidase	63.31	67.697	59.027	66.006	69.493	75.205	114.179	107.422	99.763	105.95	107.712	105.266	101.323	101.763	103.843	109.666	109.838	105.955
AUR62006750	lightgreen	Cytochrome c oxidase subunit	223.451	232.1	203.104	200.826	208.653	256.233	377.172	305.386	348.16	365.117	360.116	318.324	331.537	309.66	333.154	373.377	391.018	401.665
AUR62000394	lightgreen	Cytochrome c oxidase subunit	161.102	166.989	139.595	161.189	165.668	186.475	255.134	218.939	230.892	211.83	247.566	204.754	229.081	211.527	228.808	263.073	256.613	222.255
AUR62003145	lightgreen	Cytochrome c oxidase subunit 6a	155.186	161.581	141.585	127.955	150.507	178.133	308.016	251.737	249.984	236.622	256.262	244.915	248.093	243.289	256.811	261.039	315.328	255.078
AUR62007965	lightgreen	Cytochrome c oxidase subunit 6a	161.866	174.581	152.512	166.297	165.321	173.498	260.872	220.589	233.327	203.986	216.726	202.877	230.936	233.504	246.507	219.697	251.505	208.171
AUR62025834	lightgreen	Cytochrome c oxidase subunit VII	54.203	61.907	54.663	52.321	65.942	82.943	84.217	66.788	79.651	75.213	78.583	78.753	78.846	68.545	85.97	88.295	82.783	82.475
AUR62029880	lightgreen	Cytochrome c oxidase subunit VII	6.844	6.018	5.995	5.36	7.645	9.056	7.663	7.274	8.519	7.654	7.442	9.513	9.962	7.499	8.783	8.987	8.921	7.242
AUR62003964	lightgreen	Cytochrome c oxidase subunit VII	73.75	83.438	74.58	79.188	92.26	101.199	135.191	127.858	129.746	135.971	141.751	144.722	126.212	115.035	125.146	151.095	156.33	161.607
AUR62043102	lightgreen	Defective in exine formation	27.514	28.044	27.799	20.976	19.982	21.535	33.12	32.579	35.669	35.535	32.813	35.42	33.97	33.902	33.293	34.326	34.925	37.553
AUR62043524	lightgreen	Defective in exine formation	23.991	23.441	22.221	20.892	17.053	16.724	31.23	33.79	35.888	33.605	32.434	35.272	30.994	34.608	31.403	35.87	30.893	27.614
AUR62008369	lightgreen	Dehydrogenase	5.839	5.985	4.457	6.44	6.007	5.669	16.601	14.661	13.705	17.569	18.782	17.1	13.68	12.802	14.698	18.273	17.827	13.904
AUR62018093	lightgreen	Dihydrolipoamide acetyltransferase component of pyruvate dehydrogenase complex	18.251	18.252	18.688	22.781	18.311	17.816	31.542	27.317	27.583	26.031	27.04	26.961	22.648	19.865	21.63	29.076	29.1	33.148
AUR62012728	lightgreen	Dihydrolipoyllysine-residue succinyltransferase component of 2-oxoglutarate dehydrogenase complex	58.136	58.567	52.717	61.994	55.887	62.267	80.19	67.935	75.247	77.627	80.162	78.467	77.436	74.503	82.707	83.281	86.622	84.838
AUR62019399	lightgreen	dipeptidyl peptidase	17.908	16.444	15.04	16.903	13.712	14.045	11.988	13.693	13.391	12.311	12.771	13.594	13.661	12.464	12.971	11.701	12.323	16.3
AUR62021607	lightgreen	DNA annealing helicase and endonuclease	0.502	0.463	0.553	0.805	0.552	0.523	0.191	0.137	0.222	0.191	0.178	0.227	0.252	0.077	0.191	0.126	0.084	0
AUR62034984	lightgreen	DNA RNA polymerases superfamily protein	0.899	1.406	1.037	1.477	1.429	1.041	0.933	0.757	0.827	1.218	0.848	1.238	0.981	1.007	0.791	0.796	0.772	0.748
AUR62026122	lightgreen	DNA-(Apurinic or apyrimidinic site) lyase	2.06	2.888	2.568	3.185	3.594	3.31	2.556	2.63	2.013	1.975	2.437	2.061	2.573	2.384	1.936	2.08	1.156	2.689
AUR62025996	lightgreen	DNA-binding protein	7.472	8.203	7.215	4.516	7.775	7.514	9.946	9.989	10.262	10.472	11.013	10.153	10.87	10.963	10.065	8.897	9.171	10.117
AUR62027677	lightgreen	dof zinc finger protein	28.121	34.267	28.969	17.848	18.833	15.248	42.835	39.943	41.218	43.618	52.35	41.427	39.066	43.091	38.07	51.418	48.5	36.173
AUR62027248	lightgreen	Domain of unknown function (DUF4228)	3.622	1.913	1.152	1.641	1.443	2.523	7.643	3.784	6.504	8.464	9.765	10.861	9.364	5.923	9.108	13.506	10.861	8.314
AUR62007234	lightgreen	Double-stranded RNA-binding protein	4.229	4.929	4.412	4.712	4.644	4.848	3.317	3.84	3.637	3.719	3.889	3.569	3.806	3.559	3.627	3.232	3.745	3.581
AUR62014806	lightgreen	DUF1771	7.549	8.966	9.193	6.027	8.263	7.794	5.775	7.044	6.87	8.132	7.686	8.293	7.325	7.428	6.496	8.483	7.803	4.72
AUR62009009	lightgreen	ELF4-Like	29.492	32.869	32.168	31.847	36.093	35.22	55.453	52.895	57.478	74.807	70.246	68.704	58.366	41.723	54.855	71.775	68.419	73.511
AUR62031322	lightgreen	Endochitinase	35.99	35.514	28.512	26.406	32.614	50.156	288.895	216.634	229.078	312.038	348.695	386.847	259.273	209.388	271.419	370.912	398.353	401.382
AUR62031323	lightgreen	Endochitinase	34.442	34.653	23.293	51.89	33.656	46.286	190.556	151.699	157.943	192.266	201.079	211.345	175.993	155.027	192.368	210.931	211.78	226.166
AUR62027407	lightgreen	Endochitinase	26.137	27.779	20.699	47.223	25.632	38.303	188.156	132.265	142.878	167.915	186.463	200.869	139.731	122.004	144.049	197.205	211.436	179.012
AUR62037882	lightgreen	eno2,los2	318.185	313.037	283.779	274.336	287.207	306.129	600.584	562.646	591.056	620.938	590.486	588.232	651.05	617.317	682.596	536.795	562.575	520.544
AUR62009448	lightgreen	Epidermis-specific secreted glycoprotein EP1-like	6.215	4.127	3.168	4.016	3.217	4.727	23.073	15.55	16.111	9.093	10.887	11.459	15.626	10.88	16.098	11.893	14.884	14.469
AUR62014022	lightgreen	Equilibrative nucleotide transporter	2.88	3.515	3.298	2.457	4.278	3.611	0.931	1.427	1.906	1.496	1.421	2.082	1.959	2.089	1.91	1.541	1.327	0.996
AUR62039483	lightgreen	ER lumen	2.154	2.918	2.977	2.461	2.922	2.576	4.081	3.259	3.075	2.966	2.93	2.987	3.704	3.85	3.611	3.015	2.948	3.118
AUR62016537	lightgreen	ER lumen	3.823	3.664	3.316	2.318	2.038	2.971	7.32	6.204	6.059	5.684	5.649	6.137	4.832	4.648	5.33	6.511	5.586	7.83
AUR62034551	lightgreen	Essential component of the vacuolar proton pump (V- ATPase), a multimeric enzyme that catalyzes the translocation of protons across the membranes. Required for assembly and activity of the V-ATPase	12.655	13.434	14.858	13.324	13.499	11.318	9.482	9.435	8.886	8.099	7.437	7.567	10.34	9.897	9.968	8.666	8.258	9.393
AUR62011113	lightgreen	ethanolamine kinase	15.835	16.432	13.742	21.177	16.236	14.791	4.839	6.156	5.218	5.749	6.38	5.476	5.605	5.364	5.332	7.208	8.478	7.906
AUR62024721	lightgreen	ethylene-responsive transcription factor	17.24	19.635	20.251	12.285	24.305	17.383	5.213	9.444	8.998	2.467	2.48	4.201	2.281	4.126	2.496	5.567	9.897	7.781
AUR62011399	lightgreen	Family of unknown function (DUF716)	22.272	21.952	13.647	25.859	20.883	25.523	48.727	49.175	50.782	74.404	80.474	70.506	52.93	51.963	58.87	59.346	65.61	69.649
AUR62016659	lightgreen	Family of unknown function (DUF716)	43.819	44.908	27.825	27.9	29.978	43.255	82.68	86.085	91.712	143.572	150.187	138.369	95.273	91.808	96.911	140.564	139.103	122.747
AUR62009168	lightgreen	Far upstream element-binding protein	50.786	53.173	47.577	56.831	46.332	46.935	43.814	43.809	41.233	43.963	43.723	43.901	38.502	39.844	40.112	42.9	37.459	45.504
AUR62038425	lightgreen	FBD-associated F-box protein	0.885	0.783	1.028	2.325	1.159	0.762	0.948	1.126	0.735	0.885	0.758	0.889	0.848	0.839	0.953	0.911	1.148	0
AUR62005752	lightgreen	F-box kelch-repeat protein	35.773	35.177	35.837	36.222	42.113	40.688	58.075	57.067	59.228	57.138	60.334	63.066	52.051	52.44	57.337	50.918	61.187	60.27
AUR62022639	lightgreen	F-box Kelch-repeat protein	5.043	4.955	4.462	3.477	5.775	5.083	10.278	9.454	10.703	10.176	9.821	9.393	10.162	9.947	8.807	9.313	10.347	9.396
AUR62007170	lightgreen	F-Box protein	1.583	1.482	2.067	2.228	1.981	1.946	0.997	1.036	0.896	0.879	1.136	1.114	0.716	0.993	0.922	1.164	1.358	0.753
AUR62027656	lightgreen	F-box protein	4.967	6.028	5.752	4.607	4.186	4.789	2.788	3.673	3.374	4.87	4.896	4.947	3.421	3.572	3.044	4.665	5.617	1.556
AUR62017536	lightgreen	F-box protein	2.318	2.746	3.232	3.655	2.571	2.394	2.645	2.706	1.89	2.833	2.538	2.419	2.953	3.225	2.029	2.149	2.865	1.235
AUR62000825	lightgreen	Flavoprotein (FP) subunit of succinate dehydrogenase (SDH) that is involved in complex II of the mitochondrial electron transport chain and is responsible for transferring electrons from succinate to ubiquinone (coenzyme Q)	46.112	44.977	40.529	51.354	40.753	44.439	81.868	70.836	70.06	73.007	72.838	77.496	83.032	74.94	84.325	64.322	68.287	74.712
AUR62035538	lightgreen	flower development	3.671	3.716	3.642	4.965	3.73	3.369	3.113	3.405	3.276	3.275	3.075	2.829	3.171	3.254	2.688	2.558	2.496	3.738
AUR62009604	lightgreen	Fusaric acid resistance protein-like	104.749	131.402	91.423	191.957	120.607	156.99	11.746	10.644	11.78	10.343	10.472	10.464	9.134	9.58	8.033	14.439	16.267	13.124
AUR62001138	lightgreen	G3BP-like protein	17.623	18.397	18.87	18.71	20.565	17.743	25.073	26.969	25.957	30.693	32.528	28.029	33.237	35.304	31.823	29.792	29.454	35.076
AUR62031750	lightgreen	GABA transporter 1-like	24.71	22.845	35.777	28.033	35.186	32.294	8.817	18.345	16.91	10.362	10.763	15.722	8.059	9.429	8.676	10.013	13.114	13.288
AUR62019749	lightgreen	gag-polypeptide of LTR copia-type	1.924	1.682	2.013	1.824	1.581	1.915	6.482	4.72	5.727	4.849	4.808	5.267	5.155	4.097	4.464	7.202	7.014	4.49
AUR62010939	lightgreen	Galactose oxidase-like	0.95	1.39	1.129	1.135	1.048	1.236	0.717	0.679	0.562	0.336	0.531	0.501	0.466	0.569	0.383	0.334	0.544	0.288
AUR62017734	lightgreen	GEM-like protein	13.148	15.515	16.719	15.26	18.034	17.731	2.072	2.763	6.312	6.297	4.826	4.956	1.909	2.35	2.226	6.579	6.699	4.949
AUR62031083	lightgreen	germin-like protein	80.294	95.439	94.481	84.695	77.161	71.288	333.014	393.055	369.45	392.17	359.597	373.332	405.669	481.526	475.75	504.137	544.382	372.764
AUR62031082	lightgreen	germin-like protein	98.119	112.849	112.368	103.08	92.168	86.05	383.114	437.534	426.897	471.063	434.953	438.579	457.7	549.624	557.578	586.933	632.827	450.552
AUR62014876	lightgreen	germin-like protein	95.007	89.649	145.116	68.526	121.159	77.549	252.433	422.966	336.492	419.889	388.268	420.914	359.975	439.462	403.765	536.353	580.485	432.675
AUR62041531	lightgreen	Glucomannan 4-beta-mannosyltransferase	10.8	12.186	12.471	23.699	17.205	17.807	4.198	3.659	3.089	2.389	1.808	2.252	4.323	3.558	3.566	3.037	3.123	3.387
AUR62030360	lightgreen	Glucose dehydrogenase C-terminus	3.951	4.935	3.481	4.719	2.791	2.859	21.369	15.499	17.521	18.536	19	19.156	21.192	16.515	22.449	16.645	15.467	16.953
AUR62017210	lightgreen	Glutamate-cysteine ligase	18.064	18.009	15.101	14.783	18.458	18.853	23.872	21.214	22.907	22.956	25.616	26.283	21.999	21.128	24.254	24.283	23.972	29.417
AUR62029437	lightgreen	glycerophosphodiester phosphodiesterase	2.224	1.725	1.858	0.541	3.378	2.959	61.732	44.744	46.538	38.758	41.037	43.937	42.302	28.083	39.305	37.436	37.092	42.225
AUR62003390	lightgreen	glycerophosphodiester phosphodiesterase	3.962	3.647	2.985	4.338	4.577	5.053	53.855	35.938	43.425	42.747	44.653	47.363	46.114	36.309	50.966	32.688	36.164	35.164
AUR62008545	lightgreen	glycerophosphoryl diester phosphodiesterase	12.114	11.793	10.594	10.989	9.288	8.904	17.434	16.411	15.242	20.833	18.835	18.582	15.684	13.704	16.471	18.965	19.944	20.116
AUR62028618	lightgreen	Glyoxylate succinic semialdehyde reductase	17.459	17.564	18.199	15.805	16.264	16.422	23.167	24.081	21.239	24.057	22.733	23.863	23.508	25.525	25.369	24.946	23.587	27.703
AUR62042935	lightgreen	golgin candidate	19.344	19.19	19.215	18.334	18.484	18.554	21.063	19.441	20.457	19.246	21.177	18.775	18.879	19.701	19.927	22.983	20.236	21.783
AUR62032267	lightgreen	Guanylate-binding protein	11.978	12.409	13.99	14.798	12.686	13.104	11.615	10.987	10.618	9.674	9.992	9.694	11.59	10.796	10.854	9.592	11.352	9.516
AUR62024188	lightgreen	HAD-hyrolase-like	9.186	10.368	7.93	10.798	10.556	8.845	6.569	9.386	7.006	7.412	8.64	6.278	7.15	7.897	6.447	8.34	6.417	9.655
AUR62007219	lightgreen	Haloacid dehalogenase-like hydrolase domain-containing protein Sgpp	18.556	17.257	14.864	16.685	16.424	17.621	28.98	28.346	27.318	28.807	33.06	30.719	28.478	26.952	31.606	28.34	35.12	41.801
AUR62009126	lightgreen	heat shock factor protein	11.602	11.189	11.338	16.975	16.717	15.459	5.736	5.684	6.29	4.507	5.224	4.344	7.059	7.815	7.618	6.188	6.15	3.784
AUR62039129	lightgreen	heat shock factor protein	16.915	19.753	15.553	26.409	24.756	28.31	5.743	6.512	7.6	4.34	6.058	4.617	8.453	7.874	8.258	6.543	5.859	7.574
AUR62007086	lightgreen	Heavy metal-associated isoprenylated plant protein	31.053	29.033	26.994	26.948	28.545	29.341	47.893	39.024	41.475	43.191	51.735	45.685	39.682	37.5	33.643	36.969	40.937	40.01
AUR62035073	lightgreen	Heavy-metal-associated domain	9.659	9.137	9.397	11.863	11.474	10.719	30.14	35.803	31.349	39.579	41.198	40.545	29.254	28.805	26.111	38.466	44.24	42.622
AUR62016159	lightgreen	Heavy-metal-associated domain	11.51	12.519	10.937	10.45	10.918	8.77	25.769	31.872	28.763	22.404	24.928	27.505	22.248	24.012	22.422	24.094	25.698	29.277
AUR62022774	lightgreen	helicase protein	11.172	10.735	11.018	11.337	9.8	9.748	9.659	9.746	10.568	10.408	9.137	10.265	10.6	9.365	9.748	10.156	9.066	10.294
AUR62013356	lightgreen	Heme oxygenase	21.658	22.921	19.032	21.657	21.417	20.325	42.823	38.478	40.254	46.264	50.535	45.049	38.105	34.048	37.834	45.251	43.616	42.881
AUR62011131	lightgreen	Heme oxygenase	32.801	35.016	28.4	30.301	29.546	29.483	48.801	45.036	48.393	56.713	65.662	59.902	46.216	42.614	48.001	58.328	59.498	61.413
AUR62031027	lightgreen	heme protein	61.127	53.97	50.008	53.146	53.045	57.779	81.731	74.041	75.016	66.177	67.114	68.353	78.329	77.18	81.967	65.66	77.851	74.014
AUR62028762	lightgreen	Heme-binding protein	3.52	5.464	5.846	2.775	3.985	4.109	6.863	5.609	6.934	7.743	7.863	8.162	7.374	5.786	6.454	7.794	6.525	6.561
AUR62014241	lightgreen	histidine--tRNA ligase	9.005	8.397	8.63	8.144	9.725	8.313	13.807	14.682	13.667	20.951	22.595	19.407	16.285	15.678	15.465	15.457	15.27	17.375
AUR62035872	lightgreen	Histone-lysine n-methyltransferase	7.163	6.753	6.303	7.621	5.897	6.152	6.167	5.826	5.746	5.574	5.669	6.288	4.795	5.776	5.62	4.406	5.243	6.564
AUR62003607	lightgreen	Histone-lysine n-methyltransferase	2.79	2.897	3.624	4.277	3.116	3.028	2.653	2.61	2.949	3.462	2.493	3.289	3.343	3.431	2.955	2.515	3.193	1.858
AUR62014084	lightgreen	Homeobox protein knotted-1-like	8.18	9.94	9.35	8.597	9.544	10.88	6.321	5.967	6.436	7.315	5.527	6.544	5.797	6.853	6.05	5.581	6.084	4.356
AUR62021744	lightgreen	homeobox-leucine zipper protein	130.212	156.793	130.677	152.18	126.306	143.246	199.684	198.786	207.026	280.968	272.295	285.789	226.264	218.036	218.837	268.149	277.28	277.311
AUR62027106	lightgreen	IAA-amino acid hydrolase ILR1-like	8.046	9.287	8.871	6.517	8.564	7.238	10.518	12.401	10.233	12.766	12.804	12.781	10.726	11.238	11.426	12.984	11.32	13.208
AUR62040910	lightgreen	Importin-5-like	34.455	32.752	33.283	37.293	32.621	32.606	24.955	27.386	26.209	23.303	21.123	22.283	24.622	24.034	23.708	21.103	22.399	21.759
AUR62007774	lightgreen	Importin-9	9.913	10.031	9.964	7.78	9.622	9.479	6.503	7.382	7.083	7.323	7.65	6.762	6.902	7.272	6.8	7.093	6.585	5.485
AUR62018789	lightgreen	inhibitor	27.277	27.479	23.759	29.622	27.755	30.535	42.669	38.451	36.447	35.191	28.817	35.356	39.137	37.314	42.78	34.831	42.717	30.51
AUR62015583	lightgreen	Inorganic phosphate transporter	0.607	0.517	0.519	1.33	1.286	0.909	0.42	0.114	0.229	0.112	0	0.117	0.104	0.107	0.211	0	0	0
AUR62033267	lightgreen	inositol oxygenase	13.129	10.136	9.334	13.348	13.949	16.184	71.048	56.48	47.999	52.529	56.041	53.78	38.406	26.066	38.795	76.564	75.833	80.637
AUR62038479	lightgreen	Interconversion of serine and glycine	27.58	28.26	26.605	34.047	27.093	27.716	21.561	21.479	21.941	22.127	21.75	23.866	20.493	22.237	22.658	21.542	23.341	19.962
AUR62037127	lightgreen	intermembrane lipid transfer activity	6.557	4.844	5.721	7.332	4.352	5.716	3.401	4.854	4.818	4.418	4.519	4.53	4.084	4.925	5.523	5.389	3.113	3.715
AUR62001629	lightgreen	Internal alternative NAD(P)H-ubiquinone oxidoreductase	16.16	16.764	15.163	22.879	21.164	20.276	9.44	8.807	9.305	7.249	10.348	9.799	11.184	9.567	11.393	6.755	7.785	10.819
AUR62013619	lightgreen	isoform X1	3.672	3.61	4.442	3.614	3.511	3.69	2.496	2.994	2.803	2.628	2.965	2.679	3.122	3.363	2.923	2.798	2.581	2.747
AUR62035633	lightgreen	KH domain-containing protein	47.013	49.839	51.734	49.585	55.064	50.36	42.824	51.555	43.686	51.147	45.644	44.175	47.048	46.663	46.165	45.32	44.936	46.782
AUR62020030	lightgreen	Lectin-domain containing receptor kinase	9.979	11.626	11.435	15.139	10.516	11.201	3.944	5.198	5.557	5.3	4.865	4.837	4.639	5.149	4.298	4.45	5.327	5.523
AUR62004657	lightgreen	Leucine-rich repeat	0.613	0.353	0.999	0	0.963	0.688	0.946	1.764	1.584	1.38	1.335	1.094	1.066	1.243	0.999	1.457	1.421	1.256
AUR62042985	lightgreen	Leucine-rich repeat protein kinase family protein	15.044	14.685	14.915	18.098	14.322	14.784	12.094	11.879	12.025	11.33	11.783	12.189	11.082	10.874	10.184	10.018	11.117	11.261
AUR62031225	lightgreen	LRR receptor-like serine threonine-protein kinase	6.454	6.84	4.869	6.133	3.236	5.673	12.337	11.298	12.018	9.877	10.61	9.555	11.173	9.518	11.207	9.877	8.803	10.539
AUR62009442	lightgreen	LRR-repeat protein	1.094	1.369	0.94	3.708	4.32	3.722	32.858	36.303	38.581	33.196	35.227	36.159	26.268	33.087	29.805	36.878	44.525	33.817
AUR62012498	lightgreen	lysine-specific demethylase	18.452	18.485	19.055	20.601	17.147	16.25	12.591	13.972	14.799	15.859	14.872	14.075	13.869	14.031	14.336	13.783	13.689	17.277
AUR62003658	lightgreen	MADS-box protein	13.484	12.722	13.473	11.553	14.053	12.119	8.057	10.033	8.02	9.01	9.058	9.233	11.641	11.275	12.571	11.321	9.112	6.504
AUR62007959	lightgreen	Malate dehydrogenase	23.151	25.312	23.897	20.093	22.968	22.938	25.134	26.336	25.374	26.951	28.51	27.883	26.35	26.509	27.36	28.718	29.599	22.819
AUR62022425	lightgreen	Male sterility protein	6.579	5.883	5.335	4.395	6.656	7.468	10.833	9.302	10.772	13.131	15.278	15.472	11.414	9.557	11.384	13.685	14.333	10.887
AUR62031910	lightgreen	malic enzyme	86.411	88.528	85.263	73.47	84.556	77.957	149.456	152.693	151.759	158.11	155.376	164.502	128.951	127.232	130.096	183.829	188.905	186.253
AUR62033329	lightgreen	malic enzyme	6.131	8.563	5.792	5.922	4.617	4.351	9.881	12.782	11.432	11.986	11.513	14.008	12.222	12.003	12.648	13.154	11.52	12.003
AUR62033330	lightgreen	malic enzyme	8.161	7.834	7.265	9.658	5.966	7.383	15.21	18.719	18.479	19.118	19.916	18.729	20.209	17.121	19.537	19.752	16.154	16.813
AUR62040691	lightgreen	mannose-1-phosphate guanylyltransferase	38.855	38.498	42.363	42.931	37.647	38.112	32.075	33.204	32.286	30.891	27.905	28.864	34.842	34.373	34.259	37.096	36.1	28.081
AUR62013859	lightgreen	mechanosensitive ion channel	14.447	14.568	12.482	12.733	13.856	13.36	19.995	21.617	22.322	24.782	22.801	24.407	19.799	18.624	20.935	22.615	23.116	23.993
AUR62035403	lightgreen	Methylcrotonoyl-CoA carboxylase beta chain	6.347	8.18	7.68	4.822	6.46	5.574	13.279	12.163	12.27	13.048	13.552	14.794	10.266	7.963	10.234	16.065	13.958	18.396
AUR62039068	lightgreen	methylthioribose	8.935	9.99	9.067	7.958	9.622	9.859	15.582	16.417	14.71	23.285	21.854	21.597	18.477	18.193	18.521	26.28	24.78	24.194
AUR62022748	lightgreen	Methyltransferase	4.008	3.303	3.727	1.88	2.745	1.799	3.058	4.369	3.954	3.975	4.38	4.016	4.969	4.676	4.563	5.159	4.782	5.336
AUR62004601	lightgreen	MICOS complex subunit	77.434	83.074	73.536	85.671	83.429	90.942	118.868	106.657	106.676	100.336	106.52	119.838	111.171	106.854	110.39	104.515	100.172	112.861
AUR62040314	lightgreen	mitochondrial chaperone	0.572	0.487	0.424	1.671	0.845	0.999	7.256	4.961	6.156	3.18	4.049	3.835	3.625	2.781	3.346	3.603	3.748	5.504
AUR62040317	lightgreen	mitochondrial chaperone	0.572	0.487	0.456	1.671	0.882	0.892	7.388	5.068	5.724	3.144	3.801	3.761	3.462	2.614	3.18	3.357	3.712	5.504
AUR62033212	lightgreen	mitochondrial chaperone	1.204	0.631	0.767	2.992	1.503	1.497	6.581	5.075	4.936	4.157	5.633	5.772	4.177	3.669	4.474	4.524	3.872	6.064
AUR62036269	lightgreen	Mitochondrial membrane ATP synthase (F(1)F(0) ATP synthase or Complex V) produces ATP from ADP in the presence of a proton gradient across the membrane which is generated by electron transport complexes of the respiratory chain. F-type ATPases consist of two structural domains, F(1) - containing the extramembraneous catalytic core and F(0) - containing the membrane proton channel, linked together…	119.048	114.369	108.728	116.677	111.451	120.616	171.33	153.27	151.026	140.518	156.571	154.403	161.295	148.409	169.113	148.63	146.708	155.575
AUR62016080	lightgreen	Mitochondrial metalloendopeptidase	10.244	9.354	9.946	4.75	7.727	8.252	11.938	13.052	12.212	13.992	12.115	14.743	13.182	12.383	14.878	15.826	12.205	15.243
AUR62044241	lightgreen	MLP-like protein	0.212	0.216	0.217	0	0.122	0	1.866	0.95	0.959	1.646	1.182	1.35	0.978	1.227	0.772	1.907	1.938	0
AUR62023005	lightgreen	MLP-like protein	0.333	0.34	0.341	0	0.192	0	2.764	1.308	1.32	2.59	1.86	1.931	1.71	1.93	1.561	3.001	2.858	0
AUR62001598	lightgreen	Molybdopterin biosynthesis protein	13.061	12.501	13.024	10.5	11.882	13.102	15.118	14.87	14.43	17.361	14.918	16.583	16.892	17.798	17.069	17.329	15.668	15.961
AUR62004120	lightgreen	MORC family CW-type zinc finger protein	12.267	12.878	13.182	14.766	11.971	12.273	10.037	9.534	9.468	10.878	10.213	10.403	10.643	10.96	10.736	10.692	10.31	10.398
AUR62041235	lightgreen	Multicopper oxidase	18.667	20.02	20.044	20.836	20.995	21.274	37.834	36.646	38.236	37.839	37.316	35.24	35.22	32.248	32.855	42.977	40.371	40.499
AUR62003842	lightgreen	Myb-like DNA-binding domain	0.073	0.074	0	0	0.084	0.041	3.391	4.24	3.742	5.892	6.735	5.307	2.835	2.565	2.687	7.202	7.149	7.254
AUR62001964	lightgreen	Myb-like DNA-binding domain	0.033	0.034	0.034	0	0.077	0.037	3.029	2.123	3.983	4.019	3.633	3.809	1.534	2.133	1.659	4.529	4.975	5.302
AUR62026193	lightgreen	NA	2.318	1.946	0.951	2.03	0.595	1.619	118.925	44.74	85.956	50.873	49.19	50.765	25.287	15.307	27.367	44.694	54.107	50.747
AUR62007991	lightgreen	NA	1.291	1.318	1.788	2.291	1.209	1.135	0.543	1.174	0.632	1.046	0.779	0.566	0.824	1.36	1.054	0.539	0.479	0.929
AUR62016762	lightgreen	NA	4.628	6.745	4.745	4.273	3.382	3.342	9.394	8.676	10.197	11.785	13.246	11.14	8.685	10.493	9.8	9.341	9.591	13.324
AUR62038166	lightgreen	NA	21.265	21.363	20.557	16.703	17.424	16.735	12.347	15.24	13.87	13.354	13.49	12.128	13.65	13.823	13.244	18.45	13.886	11.54
AUR62010806	lightgreen	NA	18.015	17.788	18.387	18.995	15.51	14.425	13.913	13.869	15.004	14.826	14.662	13.69	15.191	15.695	14.584	15.363	13.051	16.194
AUR62024379	lightgreen	NA	187.622	151.438	129.265	111.638	149.937	166.602	262.697	261.311	245.465	274.833	281.057	285.401	238.02	248.702	263.139	259.365	366.187	275.526
AUR62033680	lightgreen	NA	6.171	6.202	5.891	4.719	5.884	6.23	3.793	4.727	4.288	6.166	6.054	5.338	5.365	5.643	5.986	5.885	5.679	3.912
AUR62014183	lightgreen	NA	8.043	9.497	11.816	6.132	10.826	9.793	5.996	8.703	5.853	8.257	8.582	6.869	9.108	8.665	8.117	8.967	7.395	4.78
AUR62028015	lightgreen	NA	178.82	165.326	188.409	214.32	200.381	237.571	255.94	241.694	207.827	253.267	270.774	244.93	260.85	250.461	253.839	259.987	282.122	263.921
AUR62005981	lightgreen	NA	0.74	1.039	1.517	2.429	0.801	0.675	0.575	0.934	0.733	0.873	0.62	1.018	0.57	0.926	1.06	1.19	1.058	0.615
AUR62028442	lightgreen	NA	6.82	7.319	6.318	6.823	6.639	6.684	5.207	5.051	6.154	6.346	7.579	6.583	7.005	6.129	6.672	6.775	6.616	4.609
AUR62035371	lightgreen	NA	9.739	9.294	10.967	5.594	8.853	10.215	10.543	9.556	9.881	9.638	8.203	9.626	10.166	9.646	8.649	12.058	11.449	12.754
AUR62022839	lightgreen	NA	29.064	31.381	31.808	26.7	28.031	29.595	45.046	45.061	45.916	62.828	60.739	63.681	53.402	50.622	52.709	63.557	58.636	55.745
AUR62041274	lightgreen	NA	2.551	2.726	2.639	1.862	2.62	2.333	3.283	3.552	3.797	3.936	4.221	3.15	3.784	3.983	3.839	3.892	3.433	4.088
AUR62017749	lightgreen	NA	7.385	7.177	6.104	6.412	6.54	6.135	44.41	36.95	39.302	47.46	48.66	48.891	31.677	24.172	31.997	50.682	49.255	55.012
AUR62032036	lightgreen	NA	32.407	34.362	38.815	29.952	61.274	39.744	136.637	151.042	137.086	107.85	143.435	159.536	73.027	90.562	97.194	127.65	155.43	147.533
AUR62003241	lightgreen	NA	46.24	49.69	39.974	60.608	58.622	57.081	41.126	38.58	37.678	37.828	41.957	39.479	40.61	34.955	40.735	36.199	34.688	27.784
AUR62002399	lightgreen	NA	6.498	6.589	6.126	7.462	7.034	6.35	5.82	6.374	6.945	5.2	5.608	5.427	5.04	5.363	5.799	4.797	5.563	6.654
AUR62037379	lightgreen	NA	106.314	105.295	99.339	105.4	104.687	106.257	172.86	148.824	144.689	138.343	146.099	139.852	159.986	151.146	160.467	154.651	155.101	159.749
AUR62018194	lightgreen	NA	78.754	70.128	71.755	66.246	79.054	79.639	133.362	115.191	113.762	100.433	112.639	96.326	108.009	111.458	123.943	105.716	118.004	129.467
AUR62015428	lightgreen	NA	90.96	79.078	77.979	69.54	86.285	102.319	132.775	126.058	154.47	103.669	118.022	129.789	137.713	135.52	138.465	149.911	144.686	114.839
AUR62011296	lightgreen	NA	9.59	15.09	10.779	8.4	9.438	9.489	33.674	31.969	43.27	40.883	41.658	38.879	29.695	34.287	30.492	35.302	39.019	36.887
AUR62021477	lightgreen	NA	3.8	3.766	2.783	2.307	2.306	2.366	9.721	8.547	10.231	14.793	15.051	13.977	12.036	10.381	10.645	11.428	10.633	10.628
AUR62025977	lightgreen	NA	118.275	110.71	95.403	81.027	102.439	120.913	181.528	159.34	166.178	146.476	151.397	156.526	157.225	158.291	189.037	169.029	217.046	162.396
AUR62028946	lightgreen	NA	31.332	29.581	24.624	109.27	67.672	84.663	387.227	392.492	384.757	516.408	531.438	531.802	391.231	370.831	388.557	518.747	561.911	440.059
AUR62014957	lightgreen	NA	3.209	3.979	3.323	4.302	4.917	3.565	1.562	2.719	2.113	2.401	2.56	1.898	2.623	2.553	2.047	2.023	1.873	2.615
AUR62013546	lightgreen	NA	14.11	8.184	16.482	6.459	14.54	30.407	183.222	145.769	130.803	95.751	136.079	151.065	162.287	176.983	170.865	224.567	256.93	214.043
AUR62009958	lightgreen	NA	2.141	2.755	6.278	1.125	3.908	3.989	5.33	6.391	5.527	4.234	8.37	7.348	5.409	5.776	4.639	7.608	7.252	3.991
AUR62029819	lightgreen	NA	24.463	23.173	24.882	20.246	22.609	23.87	31.847	30.09	29.135	30.474	32.445	27.382	30.782	28.053	29.418	30.452	31.431	30.774
AUR62026736	lightgreen	NA	3.338	3.052	3.661	1.02	5.919	10.892	10.226	21.779	10.151	9.012	12.096	14.221	20.849	22.169	15.932	17.489	24.339	13.436
AUR62010366	lightgreen	NA	250.17	260.35	216.988	307.812	271.12	298.635	418.467	350.268	346.169	335.289	327.778	343.48	405.794	361.137	403.347	351.72	361.241	412.376
AUR62022705	lightgreen	NA	68.653	76.192	71.031	75.856	83.272	88.908	104.988	101.747	98.356	96.919	99.456	103.87	99.788	98.492	103.194	99.882	109.321	105.696
AUR62003070	lightgreen	NA	8.525	10.157	7.72	5.6	7.879	10.366	19.305	15.945	15.925	17.995	21.107	17.627	17.802	19.165	16.282	18.291	19.672	15.133
AUR62038681	lightgreen	NA	52.592	45.531	41.641	51.183	46.173	51.097	70.189	63.959	67.383	59.872	64.062	65.33	61.35	67.891	69.822	65.2	65.959	71.077
AUR62038939	lightgreen	NA	96.565	104.911	100.495	83.593	108.878	120.889	149.587	137.972	140.616	137.326	140.285	154.233	141.448	146.183	148.381	146.247	173.597	163.245
AUR62007601	lightgreen	NA	2.967	3.939	2.068	3.898	3.153	2.331	1.723	1.665	1.814	0.923	1.723	1.514	1.097	1.063	1.545	1.069	0.883	1.58
AUR62004226	lightgreen	NADH dehydrogenase ubiquinone 1 alpha subcomplex subunit	47.213	49.062	45.084	45.508	42.017	47.839	79.587	72.927	73.401	69.101	62.66	68.189	80.894	79.194	78.996	71.737	72.637	60.152
AUR62013622	lightgreen	NADH dehydrogenase ubiquinone 1 alpha subcomplex subunit	53.115	49.734	41.638	53.931	53.53	56.059	77.284	69.309	74.639	65.713	69.471	72.548	73.587	72.294	75.615	66.779	70.031	56.308
AUR62006451	lightgreen	NADH dehydrogenase ubiquinone 1 alpha subcomplex subunit	202.945	229.445	217.304	221.69	247.272	260.489	334.69	272.887	292.046	270.668	298.2	304.997	282.026	316.417	296.189	336.856	303.112	280.047
AUR62008805	lightgreen	NADH dehydrogenase ubiquinone 1 alpha subcomplex subunit 9	41.737	39.523	36.959	38.309	32.822	38.734	59.262	56.682	55.464	50.519	50.899	51.272	53.409	50.408	56.51	49.265	51.978	53.9
AUR62025434	lightgreen	NADH dehydrogenase ubiquinone 1 alpha subcomplex subunit 9	52.543	51.866	49.913	45.805	46.104	50.096	78.811	71.452	69.732	71.341	67.913	72.649	73.264	68.269	76.222	71.686	72.658	68.144
AUR62029861	lightgreen	NADH dehydrogenase ubiquinone 1 beta subcomplex subunit	76.145	77.911	64.456	64.203	74.149	81.049	91.386	83.488	91.409	85.083	89.288	94.548	80.152	89.159	96.271	88.076	92.724	83.511
AUR62025859	lightgreen	NADH dehydrogenase ubiquinone 1 beta subcomplex subunit	75.024	73.177	62.094	49.791	67.619	67.905	106.279	99.553	103.292	93.955	98.145	95.86	94.136	92.67	105.796	90.894	106.327	88.767
AUR62032260	lightgreen	NADH dehydrogenase ubiquinone flavoprotein 2	95.282	91.69	91.035	66.691	85.071	91.875	133.527	108.986	109.11	112.359	122.531	121.188	121.319	118.835	128.422	128.157	131.094	107.944
AUR62037418	lightgreen	NADH dehydrogenase ubiquinone iron-sulfur protein 4	45.818	45.781	41.297	40.91	45.223	49.709	61.672	53.581	56.013	62.654	60.231	62.18	62.488	59.169	63.952	64.649	63.005	56.592
AUR62022470	lightgreen	NADH dehydrogenase ubiquinone iron-sulfur protein 4	64.437	63.167	59.784	59.786	62.954	66.969	89.095	81.203	81.984	90.813	83.583	83.053	86.432	85.015	93.467	86.935	86.142	85.268
AUR62002062	lightgreen	NADH dehydrogenase ubiquinone iron-sulfur protein 6	56.49	61.305	52.168	40.694	55.548	63.904	83.07	65.877	69.632	82.423	85.997	84.14	85.435	77.871	86.508	93.422	94.176	88.366
AUR62034347	lightgreen	NADH-ubiquinone oxidoreductase 11 kDa subunit	169.31	169.174	160.377	180.607	174.489	194.731	254.304	233.357	234.433	258.084	252.475	248.973	241.263	227.933	261.224	233.427	272.588	271.056
AUR62026548	lightgreen	Non-functional NADPH-dependent codeinone reductase 2-like	4.29	5.5	4.242	3.997	3.796	4.132	10.32	9.356	9.128	8.451	9.04	8.043	8.718	7.503	9.477	9.479	8.774	6.886
AUR62034510	lightgreen	Omega-hydroxypalmitate O-feruloyl	1.46	1.037	1.236	2.502	1.76	3.063	1.119	1.353	1.006	0.987	0.78	1.177	0.587	0.535	0.992	0.817	0.726	0.845
AUR62015184	lightgreen	Organic cation carnitine transporter	2.078	1.541	1.109	1.496	1.644	1.406	8.179	9.616	9.54	6.768	6.773	7.559	7.69	7.35	9.935	5.937	7.004	7.201
AUR62044731	lightgreen	Organic cation carnitine transporter	1.984	1.361	1.063	1.556	1.437	1.363	7.095	8.806	8.716	6.218	6.086	6.489	7.147	6.584	8.915	5.261	6.404	6.702
AUR62012065	lightgreen	Outer envelope pore protein 16-3, chloroplastic	59.849	53.776	50.639	51.592	51.815	56.876	85.485	73.271	82.595	75.007	83.919	79.379	80.516	75.884	84.925	81.74	84.293	92.596
AUR62041423	lightgreen	PAN domain-containing protein	10.206	10.809	9.198	9.202	7.963	8.798	8.06	7.523	7.955	7.337	8.37	8.74	7.068	7.451	6.59	7.328	8.155	6.217
AUR62036965	lightgreen	Partial alpha/beta-hydrolase lipase region	3.809	3.793	3.598	5.376	4.018	4.487	11.705	11.745	11.439	12.31	11.849	12.336	11.654	9.719	11.789	13.211	12.733	14.249
AUR62009072	lightgreen	Pentatricopeptide repeat-containing protein	3.05	3.475	4.6	6.293	5.708	4.725	1.595	2.348	2.512	1.54	1.549	1.666	1.735	2.603	2.075	1.363	1.5	1.678
AUR62031195	lightgreen	Pentatricopeptide repeat-containing protein	9.88	9.977	10.016	9.967	11.179	9.74	8.559	9.884	10.139	8.099	8.556	8.56	7.354	7.409	6.804	7.718	8.3	7.39
AUR62021646	lightgreen	pentatricopeptide repeat-containing protein At1g74400	1.625	1.389	2.04	2.178	1.877	1.452	2.373	2.456	2.027	1.879	1.371	1.807	2.009	2.062	2.384	2.562	1.859	2.208
AUR62001252	lightgreen	Peptide methionine sulfoxide	30.646	28.975	28.929	30.554	31.583	37.88	43.044	46.455	43.706	62.239	54.838	59.683	50.052	50.377	55.831	75.448	73.566	65.366
AUR62012896	lightgreen	Peptidyl-prolyl cis-trans isomerase	86.068	88.456	79.667	86.429	98.481	106.607	139.593	137.653	136.852	143.279	157.214	166.855	148.921	153.67	149.631	145.386	166.391	149.623
AUR62028182	lightgreen	peptidyl-tRNA hydrolase	31.819	28.923	30.572	23.225	32.053	30.539	37.986	37.821	35.719	32.874	34.983	33.998	38.205	37.419	33.949	43.14	45.996	41.954
AUR62015144	lightgreen	Peroxisome biogenesis protein	24.295	21.697	23.617	17.168	22.308	23.522	25.852	26.613	23.012	25.109	21.623	26.991	23.659	26.775	25.31	28.286	28.52	22.552
AUR62002028	lightgreen	phosphatidylinositol dephosphorylation	0.224	0.115	0.23	0	0.259	0.126	0.815	0.546	0.805	0.416	0.627	0.694	0.768	0.394	0.74	0.578	0.556	0.996
AUR62014559	lightgreen	phosphoglycerate mutase	13.14	13.639	11.915	8.826	9.577	9.878	16.639	17.415	18.025	17.718	18.519	16.015	15.689	15.73	16.083	17.539	16.404	14.31
AUR62008802	lightgreen	Photosystem II reaction center psb28 protein	1.514	0.832	1.552	0	1.076	1.307	2.416	2.613	3.032	2.07	1.301	1.215	3.109	2.945	3.154	4.797	3.464	3.101
AUR62019593	lightgreen	Plant protein of unknown function (DUF641)	18.602	20.398	20.253	18.985	17.349	17.226	13.831	14.39	13.543	16.257	15.609	15.249	16.513	16.192	15.931	13.423	15.049	14.368
AUR62003138	lightgreen	Plant protein of unknown function (DUF863)	15.797	17.62	16.64	15.275	12.733	12.72	12.011	13.883	13.812	15.104	15.064	15.207	14.027	13.608	13.469	15.966	17.597	10.939
AUR62035361	lightgreen	Plant transposase (Ptta/En/Spm family)	2.129	2.401	2.382	2.907	2.109	1.894	1.864	1.428	1.534	1.966	1.575	1.475	1.335	2.244	1.556	1.638	1.203	2.209
AUR62005672	lightgreen	Pollen Ole e 1 allergen and extensin	0.265	0.193	1.201	0	0.175	0.212	1.451	1.909	0.984	1.974	0.929	1.227	1.864	3.466	1.615	3.309	3.417	2.013
AUR62004754	lightgreen	Polyamine oxidase 4	18.626	17.183	18.828	20.564	17.54	18.564	30.44	29.041	28.648	30.837	29.167	30.55	28.132	30.624	27.666	34.121	34.447	33.689
AUR62021244	lightgreen	post-GPI attachment to proteins factor	8.386	9.522	9.23	7.04	8.76	8.12	5.781	6.435	6.401	9.198	9.427	8.575	5.971	6.918	7.537	6.761	6.255	4.994
AUR62018137	lightgreen	Potassium channel	1.154	1.447	1.513	1.344	1.468	1.574	0.546	0.492	0.397	0.86	0.898	0.661	0.915	1.186	0.67	0.64	0.769	0.778
AUR62020155	lightgreen	Potassium transporter	12.032	12.691	12.133	13.157	11.99	12.382	11.174	12.515	11.166	11.497	11.694	11.893	11.75	11.385	11.792	11.681	10.174	12.727
AUR62018608	lightgreen	Probably involved in membrane trafficking	33.181	33.026	39.005	34.125	34.021	32.316	26.068	28.984	26.797	28.653	30.36	29.692	34.04	34.388	32.471	24.961	27.587	27.762
AUR62012402	lightgreen	Probably involved in the RNA silencing pathway and required for the generation of small interfering RNAs (siRNAs)	4.814	4.81	5.457	3.771	3.813	3.69	5.427	6.12	5.657	5.131	5.45	5.991	5.775	5.637	5.614	5.98	5.867	7.122
AUR62017172	lightgreen	Proteasome activator subunit	18.347	18.623	18.72	16.312	13.923	14.966	23.968	24.086	24.487	26.691	25.916	25.023	22.668	21.451	21.107	24.495	23.193	25.164
AUR62037877	lightgreen	protein At1g47420, mitochondrial-like	43.736	40.07	37.433	29.561	37.074	44.44	59.449	53.379	52.912	50.696	51.762	55.609	54.203	50.832	57.407	55.188	58.629	60.963
AUR62001499	lightgreen	protein Brevis radix-like	11.378	9.591	7.314	6.525	10.276	10.744	13.628	9.881	11.195	8.929	10.238	11.517	10.434	7.946	8.514	11.393	11.005	11.422
AUR62040785	lightgreen	protein DS12 from 2D-PAGE of leaf	19.419	22.339	17.655	21.663	19.979	19.083	30.974	30.881	33.352	42.132	43.546	40.7	34.395	30.89	34.202	41.794	42.64	40.977
AUR62024717	lightgreen	protein import into mitochondrial matrix	3.475	3.143	2.85	3.913	5.161	3.12	8.135	4.456	4.496	3.198	4.546	3.338	5.71	3.662	4.551	2.556	3.976	7.93
AUR62008940	lightgreen	Protein of unknown function (DUF1262)	10.024	9.439	6.596	4.67	4.682	5.626	17.919	17.991	17.708	18.68	18.78	18.63	14.384	15.958	15.776	17.299	15.904	18.458
AUR62005386	lightgreen	Protein of unknown function (DUF1645)	48.974	51.966	43.92	44.922	77.373	77.322	76.457	103.037	102.239	77.984	74.135	82.904	57.425	58.498	62.021	71.724	93.209	104.433
AUR62020351	lightgreen	Protein of unknown function (DUF3537)	8.873	9.276	8.346	12.036	8.678	10.254	3.747	4.377	3.497	3.141	2.894	3.46	5.645	5.986	5.072	4.313	3.624	4.879
AUR62024591	lightgreen	Protein of unknown function (DUF952)	15.929	14.008	14.97	13.565	20.277	21.191	32.126	26.152	28.387	27.365	34.596	34.032	29.539	30.309	28.273	30.381	39.155	19.637
AUR62027393	lightgreen	Protein trichome birefringence-like 5	5.545	5.76	6.566	5.024	4.583	4.882	9.172	11.265	8.983	11.736	12.119	13.301	11.978	11.031	12.698	11.446	11.486	14
AUR62008880	lightgreen	protein tyrosine kinase	12.543	13.85	14.54	14.267	12.302	12.338	11.16	11.813	11.83	13.061	13.07	13.156	12.04	12.786	12.478	11.44	10.79	12.539
AUR62016841	lightgreen	Proton-conducting pore forming subunit of the membrane integral V0 complex of vacuolar ATPase. V-ATPase is responsible for acidifying a variety of intracellular compartments in eukaryotic cells	112.428	114.531	98.365	109.842	121.053	131.737	137.384	125.322	133.054	118.316	122.199	126.851	137.507	123.052	141.099	122.393	135.21	115.55
AUR62013288	lightgreen	Purple acid phosphatase	18.036	18.211	18.319	15.881	14.946	15.731	24.864	21.893	22.519	21.966	21.095	22.245	22.42	22.097	22.942	21.386	20.83	24.539
AUR62032665	lightgreen	Purple acid phosphatase	0.5	0.46	1.333	0.329	1.011	0.702	1.245	2.273	1.104	1.584	1.62	1.624	1.31	1.792	1.381	2.06	1.803	1.332
AUR62027416	lightgreen	purple acid phosphatase 28	6.244	7.276	6.265	3.857	5.488	6.53	8.221	8.625	9.426	9.487	9.419	9.437	9.154	8.943	9.425	9.963	9.069	10.659
AUR62014739	lightgreen	Quinone oxidoreductase	13.062	13.592	11.727	14.843	11.909	13.83	16.918	16.759	16.707	16.63	15.576	15.146	15.591	15.402	15.668	17.362	17.492	16.921
AUR62008916	lightgreen	RDM1-like	6.063	6.636	6.309	7.077	6.011	6.818	9.343	9.363	9.459	10.644	10.842	10.312	9.193	9.142	8.728	9.295	10.071	11.749
AUR62007657	lightgreen	receptor-like protein kinase	5.974	4.77	3.961	7.747	4.607	11.374	36.086	23.005	22.997	20.171	22.325	23.337	25.245	17.236	24.831	32.324	39.367	41.527
AUR62007644	lightgreen	receptor-like protein kinase	6.575	5.421	4.527	6.185	4.895	10.313	35.662	21.369	22.054	18.107	20.236	22.625	24.725	14.866	24.759	29.802	37.783	39.552
AUR62027942	lightgreen	regulation of response to stimulus	281.233	280.71	315.202	243.959	267.296	248.607	107.465	163.325	138.905	201.317	182.81	194.787	182.481	243.853	200.448	170.155	175.788	164.242
AUR62038929	lightgreen	regulation of response to stimulus	2.037	1.651	1.956	0.85	1.233	1.597	16.298	8.055	8.016	11.674	9.678	11.471	7.737	6.678	6.602	19.147	17.499	15.927
AUR62037186	lightgreen	replicative cell aging	27.898	22.546	23.591	25.975	29.375	33.225	31.955	32.849	30.714	26.785	32.633	30.246	32.883	31.194	30.78	30.26	32.929	28.515
AUR62021644	lightgreen	response to heat	16.936	15.076	18.384	9.519	10.253	12.3	4.791	8.131	6.767	15.696	10.925	11.341	7.441	11.166	7.171	11.893	15.752	2.412
AUR62005088	lightgreen	Ribonuclease H protein	0.133	0.136	0.191	0	0.277	0.209	1.408	0.687	1.205	0.65	0.773	0.679	0.738	0.449	0.859	0.891	1.127	0.709
AUR62043543	lightgreen	Ribulose bisphosphate carboxylase oxygenase activase	0.679	0.798	0.836	1.339	0.981	0.534	0.634	0.572	0.692	0.679	0.835	0.788	0.837	0.966	0.531	0.525	0.661	0
AUR62025912	lightgreen	RNA 3-terminal phosphate cyclase-like protein	13.054	13.364	13.888	18.576	15.498	15.353	14.187	12.177	12.359	12.676	11.422	11.361	13.778	13.791	12.058	10.667	9.67	13.133
AUR62034402	lightgreen	RNA polymerase II transcription regulator recruiting activity	1.784	0.844	1.962	0.572	1.709	1.709	1.579	2.783	1.428	1.837	2.381	2.371	1.966	3.347	2.085	3.472	2.588	2.896
AUR62021464	lightgreen	rna-binding	50.937	53.21	50.398	56.81	57.004	61.96	44.309	43.432	43.781	42.52	41.687	42.456	42.079	47.183	45.75	44.929	47.935	42.871
AUR62030959	lightgreen	serine threonine-protein kinase	0.782	0.618	1.215	1.326	0.437	0.708	0.523	0.651	0.8	0.953	0.563	0.497	0.544	0.665	0.657	0.584	0.404	0.672
AUR62019653	lightgreen	serine threonine-protein kinase	6.427	5.027	3.75	7.187	6.082	6.37	9.716	8.364	9.018	6.685	7.141	8.959	8.041	7.169	7.942	8.098	9.271	12.289
AUR62036673	lightgreen	serine threonine-protein phosphatase	15.387	15.336	15.644	17.018	16.313	17.879	12.904	13.514	12.731	12.335	13.562	12.279	14.049	12.465	13.049	13.487	13.324	11.371
AUR62000934	lightgreen	Sodium hydrogen exchanger	11.915	11.564	13.478	16.81	15.261	11.543	5.524	8.705	7.876	7.818	6.52	8.4	6.242	8.09	6.831	10.83	9.498	7.027
AUR62024622	lightgreen	Stachyose	2.988	3.395	2.623	6.134	5.307	4.611	11.195	9.221	10.74	10.539	11.68	10.35	12.313	11.177	13.015	12.02	10.684	10.939
AUR62029925	lightgreen	Sterol 3-beta-glucosyltransferase	2.034	1.866	2.426	1.636	1.727	1.771	3.359	3.728	2.961	3.644	2.504	2.648	3.326	2.406	2.509	3.314	2.423	4.422
AUR62001386	lightgreen	strubbelig-receptor family	35.869	35.781	43.606	39.086	41.065	41.159	26.22	25.24	25.982	23.608	22.444	26.038	31.828	30.706	29.806	29.151	31.338	23.539
AUR62021079	lightgreen	S-type anion channel	14.887	14.806	16.973	18.512	21.439	21.393	53.478	49.559	56.902	68.671	69.952	67.069	58.113	53.708	55.915	68.358	75.821	66.645
AUR62041637	lightgreen	Subtilisin-like protease	8.35	7.988	8.386	7.677	6.924	5.903	3.363	4.78	4.993	3.937	4.126	4.699	4.626	5.899	5.675	5.484	5.025	4.015
AUR62034135	lightgreen	Subtilisin-like protease	2.838	2.942	3.348	3.925	3.057	2.539	1.461	1.724	2.102	1.636	1.883	2.4	1.973	2.969	1.957	1.813	1.661	1.705
AUR62017640	lightgreen	succinate dehydrogenase	39.728	43.95	41.368	42.432	43.919	44.856	66.957	57.423	62.908	59.398	61.413	62.217	64.261	52.323	59.955	59.011	62.737	64.24
AUR62032970	lightgreen	Succinyl-CoA synthetase functions in the citric acid cycle (TCA), coupling the hydrolysis of succinyl-CoA to the synthesis of ATP and thus represents the only step of substrate- level phosphorylation in the TCA. The alpha subunit of the enzyme binds the substrates coenzyme A and phosphate, while succinate binding and nucleotide specificity is provided by the beta subunit	55.286	51.058	43.792	49.204	50.315	53.296	83.639	73.242	73.562	64.332	61.987	65.227	71.575	64.885	73.857	67.23	66.979	87.868
AUR62003546	lightgreen	Succinyl-CoA synthetase functions in the citric acid cycle (TCA), coupling the hydrolysis of succinyl-CoA to the synthesis of ATP and thus represents the only step of substrate- level phosphorylation in the TCA. The beta subunit provides nucleotide specificity of the enzyme and binds the substrate succinate, while the binding sites for coenzyme A and phosphate are found in the alpha subunit	69.3	61.307	52.812	57.285	57.777	64.855	106.772	88.562	95.654	86.969	87.792	88.757	89.976	85.902	96.803	85.203	89.476	88.806
AUR62017860	lightgreen	Succinyl-CoA synthetase functions in the citric acid cycle (TCA), coupling the hydrolysis of succinyl-CoA to the synthesis of ATP and thus represents the only step of substrate- level phosphorylation in the TCA. The beta subunit provides nucleotide specificity of the enzyme and binds the substrate succinate, while the binding sites for coenzyme A and phosphate are found in the alpha subunit	51.046	49.509	43.338	52.395	48.49	55.563	71.922	65.789	64.649	62.084	65.843	64.592	68.068	66.27	70.265	61.61	61.92	78.648
AUR62012191	lightgreen	Sugar phosphate phosphate translocator	26.244	26.397	29.497	35.6	31.269	31.235	19.421	17.22	20.302	15.526	15.711	14.827	20.606	19.251	19.57	16.07	16.479	19.457
AUR62000131	lightgreen	Sulfite reductase	60.879	65.588	57.522	61.758	60.406	60.805	43.077	38.013	39.405	35.637	35.652	38.152	37.718	39.536	36.352	32.819	33.139	34.69
AUR62042907	lightgreen	This is a component of the ubiquinol-cytochrome c reductase complex (complex III or cytochrome b-c1 complex), which is part of the mitochondrial respiratory chain. This protein may mediate formation of the complex between cytochromes c and c1	117.125	123.069	107.775	117.23	127.845	143.21	181.269	170.689	167.32	166.587	171.263	179.924	173.486	152.502	168.391	169.8	174.865	120.163
AUR62035137	lightgreen	This is a component of the ubiquinol-cytochrome c reductase complex (complex III or cytochrome b-c1 complex), which is part of the mitochondrial respiratory chain. This protein may mediate formation of the complex between cytochromes c and c1	69.316	75.711	62.969	65.518	76.045	83.962	111.034	99.708	97.483	89.845	94.32	103.886	100.981	91.44	100.44	99.724	100.621	98.483
AUR62029065	lightgreen	This magnesium-dependent enzyme catalyzes the hydrolysis of ATP coupled with the transport of calcium	1.514	1.531	1.117	2.387	1.871	2.617	7.71	8.562	9.444	6.946	7.17	9.373	5.753	4.467	7.665	9.121	8.748	12.093
AUR62020308	lightgreen	Thymidylate	0.995	0.907	0.765	1.867	1.272	1.116	0.553	0.877	0.885	1.065	1.428	1.318	1.423	1.16	1.369	0.64	0.935	0
AUR62007237	lightgreen	tobamovirus multiplication protein	44.377	47.12	43.238	36.309	38.913	44.147	57.246	55.061	55.32	61.362	60.573	63.994	57.013	52.168	53.951	59.091	61.826	58.657
AUR62025238	lightgreen	TRAF-type zinc finger	4.393	4.038	4.997	5.222	4.036	4.508	5.75	5.212	5.589	4.602	4.86	4.511	5.221	5.291	5.884	6.086	5.841	6.127
AUR62039933	lightgreen	Transaldolase	39.837	37.77	41.984	39.631	34.886	38.165	68.254	62.147	60.915	62.071	61.526	52.54	65.396	65.546	62.509	71.421	64.719	59.368
AUR62020997	lightgreen	transcription factor	14.958	16.929	16.198	15.739	19.3	18.788	12.996	11.772	12.609	11.978	15.189	12.125	14.066	13.682	11.839	13.421	11.559	12.501
AUR62035700	lightgreen	transcription factor	11.062	9.414	17.2	2.422	10.224	9.312	20.27	23.794	18.577	20.278	14.415	13.681	23.858	26.035	14.789	27.533	24.261	39.274
AUR62005806	lightgreen	Transcription factor	16.935	20.127	19.514	21.167	19.002	19.009	10.104	13.245	11.665	11.198	9.123	10.861	12.045	15.399	13.662	11.384	9.304	7.483
AUR62030981	lightgreen	transcription factor	0.306	0.063	0.188	1.608	0.283	1.305	3.048	0.756	0.693	0.476	1.094	1.987	0.754	0.516	0.446	0.946	2.171	2.445
AUR62021503	lightgreen	Transcription repressor OFP8-like	1.954	1.397	1.753	1.284	1.524	1.535	6.334	4.057	5.033	4.722	4.529	4.702	5.168	4.325	4.479	4.277	3.913	5.854
AUR62006269	lightgreen	Transcription termination factor family protein	1.831	0.857	1.486	0	0.617	0.685	1.424	2.055	1.468	1.78	1.278	1.504	1.645	2.01	1.272	1.375	1.921	2.031
AUR62004289	lightgreen	transcription, DNA-templated	5.622	5.812	6.361	4.742	4.955	4.815	3.873	4.222	3.756	3.778	4.419	3.943	4.491	4.505	4.237	3.753	3.717	3.511
AUR62028795	lightgreen	Transducin WD40 repeat-like superfamily protein	4.692	5.168	5.24	4.176	5.464	4.524	10.458	8.847	10.005	13.137	14.344	13.726	13.49	11.59	12.981	11.786	11.552	15.743
AUR62042161	lightgreen	translation initiation factor activity	13.078	14.446	12.439	15.22	13.947	14.817	18.593	15.635	15.152	17.307	16.89	15.907	18.16	16.16	17.817	17.661	17.582	17.453
AUR62023621	lightgreen	Translation initiation factor IF-2, N-terminal region	21.599	19.934	22.339	16.294	18.361	18.997	29.171	27.772	28.557	31.225	30.988	31.658	28.218	26.34	29.379	29.526	28.885	33.532
AUR62022155	lightgreen	Transmembrane protein 208 homolog	10.605	10.83	9.887	9.989	13.638	11.454	13.407	12.889	13.184	11.782	12.739	10.765	12.618	10.88	13.132	14.219	12.684	12.254
AUR62040855	lightgreen	transposon protein	0.963	0.901	1.234	2.108	0.742	0.721	0.666	0.72	0.818	0.802	0.896	0.837	0.577	0.507	0.334	1.24	0.826	0
AUR62003397	lightgreen	tRNA (Guanine(10)-N2)-methyltransferase homolog	8.788	9.413	9.367	10.209	11.669	10.556	7.476	8.389	6.34	7.085	7.931	6.648	7.843	7.765	7.146	6.761	6.408	7.135
AUR62018841	lightgreen	tRNA rRNA methyltransferase (SpoU) family protein	3.964	5.056	4.936	4.694	5.169	4.888	2.929	3.532	3.467	3.308	4.237	3.432	3.39	3.227	3.208	3.285	2.764	2.265
AUR62033347	lightgreen	tRNA-specific adenosine deaminase	17.972	18.547	20.226	15.284	17.635	17.241	38.488	52.192	44.778	52.936	58.656	50.595	48.131	47.81	46.571	56.97	49.333	42.354
AUR62033312	lightgreen	tRNA-specific adenosine deaminase	7.414	7.849	9.45	7.468	8.508	8.904	12.893	17.389	14.549	17.27	17.942	18.568	15.787	14.818	12.899	19.28	17.024	17.767
AUR62026867	lightgreen	two-component response regulator	49.963	66.607	48.828	86.219	60.929	63.628	28.688	27.651	29.81	21.693	24.148	27.542	22.949	26.559	22.397	18.348	20.869	15.545
AUR62009712	lightgreen	U2 small nuclear ribonucleoprotein	19.455	18.963	19.353	23.282	20.116	20.41	16.982	17.336	18.013	16.435	17.944	17.197	17.884	16.158	19.104	16.664	15.297	12.823
AUR62019848	lightgreen	ubiquitin carboxyl-terminal hydrolase	5.981	7.561	6.497	5.097	5.08	4.464	7.612	6.966	8.016	8.477	6.717	7.76	6.575	7.257	7.208	7.908	7.917	9.04
AUR62035195	lightgreen	UDP-galactose transporter 2-like	36.205	34.112	40.363	35.957	36.798	34.273	28.045	27.975	25.871	26.083	26.665	27.069	31.359	30.961	32.806	25.725	27.431	30.731
AUR62029290	lightgreen	universal stress protein (USP) family protein	81.861	82.843	78.228	88.989	87.479	86.362	59.496	55.88	58.111	64.374	63.006	65.098	59.836	65.578	70.893	63.355	66.788	50.725
AUR62033515	lightgreen	uridine nucleosidase	10.373	11.608	9.69	14.647	9.996	11.317	33.232	25.158	29.826	27.411	29.155	27.567	32.732	25.872	30.071	31.014	29.258	21.619
AUR62005825	lightgreen	uridine nucleosidase 2	13.695	11.175	11.057	10.804	10.742	11.573	24.111	21.012	19.515	16.128	19.112	16.795	19.977	16.931	20.132	18.404	18.891	21.054
AUR62007656	lightgreen	Vacuolar protein sorting-associated protein	7.815	8.114	8.203	9.557	7.563	8.269	4.74	6.112	5.68	7.045	7.125	5.342	5.613	5.366	5.499	4.994	4.887	7.45
AUR62018661	lightgreen	Viral movement protein (MP)	9.694	12.08	16.315	5.607	9.439	10.403	22.198	33.391	31.132	42.608	40.998	37.186	29.807	39.708	43.638	39.561	39.908	36.529
AUR62041619	lightgreen	V-type proton ATPase catalytic subunit	79.666	77.902	73.627	77.523	65.792	71.661	101.525	92.447	89.993	102.368	96.842	104.042	109.792	101.581	117.774	106.075	103.935	113.238
AUR62036002	lightgreen	V-type proton ATPase catalytic subunit	109.105	109.621	100.442	101.131	89.711	104.959	128.029	116.731	120.07	135.155	124.042	132.918	139.734	128.548	147.272	127.856	135.085	133.056
AUR62000266	lightgreen	V-type proton ATPase subunit	27.701	28.376	26.776	25.855	26.12	27.587	37.961	33.367	30.78	37.215	33.903	36.707	37.391	35.255	37.571	35.8	37.841	36.453
AUR62038381	lightgreen	WAT1-related protein	0	0	0	0	0.048	0	0.909	0.656	0.945	0.464	0.746	0.823	1.243	0.572	1.087	0.967	0.573	1.112
AUR62040318	lightgreen	WAT1-related protein	0.656	0.837	0.616	0.718	0.695	0.061	8.561	2.454	4.827	3.765	3.968	3.105	4.154	2.995	5.808	4.363	4.253	3.639
AUR62004728	lightgreen	WAT1-related protein	85.85	88.138	60.135	102.508	81.006	104.668	205.094	185.264	200.508	219.877	248.699	217.325	174.451	178.547	198.157	223.583	234.556	262.218
AUR62023648	lightgreen	WAT1-related protein	108.821	109.985	77.992	116.49	103.011	129.047	338.89	325.538	353.14	312.46	351.542	302.866	253.395	272.491	297.306	288.943	310.223	288.821
AUR62043985	lightgreen	WAT1-related protein	2.711	2.816	1.773	1.842	1.62	1.836	18.374	12.956	16.351	10.334	12.739	11.056	12.193	11.378	13.634	8.424	8.397	6.845
AUR62039990	lightgreen	Xylose isomerase	22.276	25.621	23.687	14.188	21.585	20.071	40.01	39.598	34.886	42.326	41.768	38.059	34.15	34.167	33.332	39.573	37.301	35.108
AUR62017637	lightgreen	zinc finger	13.83	15.679	13.726	14.747	12.041	12.329	9.106	8.277	8.578	9.263	8.283	8.831	8.646	8.111	7.434	7.741	8.853	10.14
AUR62017173	lightgreen	Zinc finger BED domain-containing protein RICESLEEPER	14.355	14.565	16.024	14.336	15.429	16.682	12.593	12.729	12.98	13.574	14.008	14.007	14.601	14.107	14.906	12.109	13.858	12.891
AUR62038281	lightgreen	Zinc finger BED domain-containing protein RICESLEEPER	0.768	0.956	1.171	1.722	0.692	0.778	0.505	0.799	0.572	1.186	0.795	0.869	0.846	0.71	0.624	0.579	0.6	0.249
AUR62036065	lightgreen	ZINC FINGER protein	17.245	17.055	14.633	9.898	9.381	12.92	35.339	34.055	34.924	33.946	38.243	38.243	35.723	30.17	35.713	41.168	44.016	49.597
AUR62028867	lightgreen	Zinc finger protein CONSTANS-like	1.716	1.568	2.129	0.593	1.095	0.963	3.793	3.902	2.811	3.511	3.984	3.508	3.292	2.474	2.258	2.674	3.927	3.607
AUR62035221	lightgreen	Zinc finger protein CONSTANS-like	0.358	0.777	0.826	0.588	0.827	0.301	1.068	1.808	1.166	2.437	1.4	1.609	2.023	2.311	1.352	2.074	2.51	0.596
AUR62038443	lightgreen	zinc metalloprotease EGY1, chloroplastic	3.305	3.966	3.626	2.429	2.617	2.646	5.083	4.851	5.522	5.906	5.241	5.521	4.131	4.872	4.214	5.416	5.422	4.616
AUR62023301	lightgreen	zinc transporter	10.892	10.975	10.299	11.894	10.188	8.883	8.39	8.455	9.753	9.895	10.242	8.736	9.507	8.955	9.766	10.075	9.423	10.109
AUR62024630	lightgreen	zinc transporter 6	72.47	77.727	56.656	59.997	71.106	75.327	92.054	93.583	98.156	123.895	126.705	116.872	93.87	103.292	99.01	130.021	136.696	111.906

## Sheet: Table S9
Supplementary Table S9. Functional annotation and expression profiles of all genes in blue module
geneID	color	eggNOG.annot	R_0mM_21D	R_0mM_21D	R_0mM_21D	R_0mM_27D	R_0mM_27D	R_0mM_27D	R_21mM_21D	R_21mM_21D	R_21mM_21D	R_21mM_27D	R_21mM_27D	R_21mM_27D	R_8mM_21D	R_8mM_21D	R_8mM_21D	R_8mM_27D	R_8mM_27D	R_8mM_27D
AUR62025851	blue	interaction regulator family protein	22.605	22.168	23.668	21.063	24.003	23.034	22.715	18.927	20.147	19.735	20.307	17.622	21.833	20.713	21.412	20.061	18.638	19.21
AUR62040834	blue	Strictosidine synthase	4.227	4.209	3.972	6.016	3.906	5.1	5.699	4.546	5.144	8.101	8.302	7.188	5.571	4.714	6.018	9.886	7.658	5.159
AUR62026344	blue	F-box LRR-repeat protein	23.153	25.062	24.033	28.621	20.155	23.283	15.517	17.675	18.661	16.342	15.331	14.641	15.364	15.318	14.942	19.309	18.111	18.48
AUR62003989	blue	formamidase	5.345	5.527	6.074	5.56	5.892	5.875	4.135	5.249	5.547	10.665	10.399	10.149	6.199	6.408	7.1	6.824	7.544	7.413
AUR62033750	blue	Zinc finger BED domain-containing protein RICESLEEPER	10.652	10.376	10.711	14.533	10.034	10.485	11.389	11.173	11.55	10.833	10.022	8.551	10.015	9.542	8.152	9.283	7.782	10.909
AUR62009348	blue	sulfate transporter	14.426	13.238	7.842	8.768	4.804	9.076	4.1	4.724	4.592	2.281	3.756	3.006	3.19	3.408	4.065	2.313	3.76	7.177
AUR62000626	blue	cysteine-rich repeat secretory protein	4.717	4.09	4.289	0	1.44	1.399	1.939	1.798	1.31	3.856	4.275	3.715	4.205	3.095	2.782	5.5	3.055	2.37
AUR62001949	blue	lipolytic acyl hydrolase (LAH)	2.479	4.483	2.542	4.272	4.508	2.829	3.879	2.965	3.037	4.832	5.993	5.844	4.801	3.298	3.896	5.547	5.675	4.871
AUR62018939	blue	Belongs to the UDP-glycosyltransferase family	0.77	1.277	1.085	1.264	2.778	2.483	5.188	4.534	5.118	7.908	8.918	10.038	5.038	3.953	6.013	7.182	8.916	1.281
AUR62018799	blue	NA	7.083	7.123	5.774	6.83	4.304	5.422	5.145	5.469	5.444	6.593	6.266	7.132	6.073	4.679	6.25	6.358	6.295	7.209
AUR62023256	blue	RING FYVE PHD zinc finger superfamily protein	2.01	3.27	2.672	2.935	2.494	2.674	1.776	1.588	1.854	2.399	2.744	2.158	2.6	1.491	2.405	3.067	2.13	0.991
AUR62033833	blue	WEB family	6.778	8.365	7.142	10.514	6.308	6.71	6.445	6.973	9.006	4.707	4.837	6.168	7.155	8.979	7.65	4.606	5.548	4.387
AUR62024659	blue	Belongs to the class I-like SAM-binding methyltransferase superfamily. rRNA adenine N(6)-methyltransferase family	5.69	4.607	5.514	4.559	8.097	7.828	4.427	5.062	4.478	4.202	4.224	4.305	4.953	3.912	3.47	3.038	3.454	3.696
AUR62007706	blue	zinc finger	8.336	9.994	8.847	8.88	7.831	8.29	7.519	8.904	10.059	7.89	8.283	8.507	6.519	6.194	6.654	7.264	6.927	8.216
AUR62019759	blue	isoform X1	9.601	9.505	10.414	7.11	9.145	8.434	6.751	7.374	7.474	7.953	7.495	7.135	7.812	7.527	6.862	6.25	7.395	6.381
AUR62030362	blue	Belongs to the pyrroline-5-carboxylate reductase family	10.233	10.45	10.745	13.553	12.06	9.772	13.053	12.317	12.473	14.073	12.582	14.4	13.137	13.349	15.346	12.855	13.267	14.832
AUR62042072	blue	Alpha/beta hydrolase family	22.195	22.841	20.11	18.994	25.216	22.304	26.109	23.222	24.101	29.351	29.383	29.088	24.892	22.165	25.574	27.954	31.074	30.192
AUR62034123	blue	Belongs to the argonaute family	0.71	0.659	0.265	0	0.149	0.145	1.272	1.593	1.826	2.222	2.667	2.245	2.518	2.788	3.428	1.495	0.886	0
AUR62017514	blue	Nuclear pore complex protein	6.477	5.627	5.748	4.445	5.305	4.991	5.405	5.728	5.199	4.522	4.449	5.078	5.411	5.481	5.428	4.207	4.414	5.406
AUR62031358	blue	Myb/SANT-like DNA-binding domain	3.075	3.309	2.421	5.051	5.583	5.671	5.184	7.026	7.026	8.359	8.71	9.488	5.189	5.614	5.264	9.474	7.918	5.118
AUR62001001	blue	Pathogenesis-related protein	5.523	6.083	6.44	4.269	16.14	7.051	100.985	204.789	116.602	234.261	242.658	277.765	119.792	169.022	146.107	344.656	393.833	222.049
AUR62001219	blue	cytochrome P450	25.081	30.627	23.988	27.125	24.01	26.281	35.357	32.9	35.355	44.889	40.894	43.018	32.01	28.574	33.218	50.481	51.501	39.704
AUR62041117	blue	receptor-like protein kinase	9.476	9.851	10.237	9.553	9.772	8.896	8.999	9.193	10.372	11.713	13.292	11.156	9.907	10.191	9.721	12.356	11.343	11.939
AUR62008378	blue	ABC transporter A family member	1.185	1.018	0.726	0.19	0.634	0.989	0.584	0.584	0.393	0.273	0.355	0.335	0.326	0.259	0.271	0.558	0.43	0.385
AUR62018853	blue	GATA transcription factor	18.553	19.251	18.194	26.009	19.692	22.752	19.806	19.267	20.171	27.346	28.237	27.016	20.979	20.419	22.303	28.237	26.622	30.555
AUR62025790	blue	Translocon at the outer membrane of chloroplasts	8.563	9.443	7.825	7.733	9.388	9.121	8.33	8.267	8.362	7.931	7.741	7.133	8.678	8.123	7.734	6.991	7.713	6.32
AUR62013380	blue	phosphatase 2C	3.945	3.729	3.643	3.855	4.068	5.453	6.459	6.257	6.238	7.86	8.267	8.241	6.597	5.738	6.793	7.555	8.655	6.511
AUR62021776	blue	Dynein light chain	2.195	3.113	5.376	3.204	4.085	4.517	5.312	4.79	4.28	5.555	5.584	5.656	4.759	4.626	3.557	3.14	6.279	3.247
AUR62030709	blue	Aldo-keto reductase family 4 member C9-like	2.159	2.822	3.451	2.921	2.091	3.066	4.282	4.063	3.631	6.915	7.059	6.002	5.023	5.02	4.102	9.24	8.503	8.879
AUR62005680	blue	glycerophosphodiester phosphodiesterase	2.181	2.327	1.836	3.422	2.219	2.851	3.546	3.654	3.575	7.994	7.419	5.927	6.186	5.901	5.427	8.802	6.855	6.069
AUR62016696	blue	Belongs to the protein kinase superfamily. Ser Thr protein kinase family	1.229	1.139	0.796	0.637	1.326	1.524	1.492	1.433	1.299	1.006	0.939	0.956	0.98	0.528	0.808	0.999	1.443	1.076
AUR62029405	blue	Zinc finger protein	7.587	6.103	5.541	3.414	6.664	6.183	6.307	6.299	5.589	7.737	7.604	6.93	6.298	7.229	7.201	7.627	6.185	6.919
AUR62005021	blue	WD repeat-containing protein	16.151	15.715	13.734	13.696	12.259	13.395	14.864	13.445	13.987	16.491	15.259	15.768	13.599	13.527	13.892	16.265	15.703	14.087
AUR62023832	blue	hydrolase	1.475	3.389	1.701	4.844	2.769	4.346	1.912	1.862	2.713	2.048	2.471	1.924	5.491	3.109	2.305	3.798	1.899	0
AUR62023088	blue	notchless	14.574	14.149	15.079	17.997	17.096	17.694	14.208	15.574	13.906	11.601	11.337	10.779	14.207	14.814	13.381	12.2	11.1	11.959
AUR62011040	blue	tudor domain-containing protein	15.813	16.57	14.719	18.549	16.411	17.651	37.218	30.567	34.845	38.514	43.33	40.799	40.957	35.547	39.577	34.171	33.056	35.28
AUR62009112	blue	serine threonine-protein kinase	6.559	7.454	6.527	5.914	5.869	5.486	6.536	6.495	7.79	7.359	8.116	8.761	8.057	7.115	6.096	6.871	6.034	9.418
AUR62017846	blue	Belongs to the class-III pyridoxal-phosphate-dependent aminotransferase family	12.969	13.188	14.805	13.5	14.726	13.497	13.452	12.341	11.413	16.29	16.161	16.744	13.776	13.403	12.267	15.731	14.808	15.899
AUR62022271	blue	transcription factor	0.479	0.196	0.246	0.63	0.609	0.592	3.78	2.852	3.637	2.077	3.427	2.835	3.595	2.728	2.947	3.827	2.963	1.915
AUR62001196	blue	cysteine-rich repeat secretory protein	1.837	2.585	1.272	12.391	2.466	9.36	9.731	10.027	6.182	12.518	15.191	12.719	6.882	6.277	7.446	15.337	15.506	12.556
AUR62020075	blue	Belongs to the mitochondrial carrier (TC 2.A.29) family	2.859	2.024	3.098	1.707	2.29	1.276	1.685	2.115	1.839	1.588	1.161	1.582	2.669	2.568	2.742	1.673	1.487	2.163
AUR62029945	blue	ABC transporter C family member	0.486	0.414	0.482	0.851	0.711	0.545	0.302	0.582	0.642	0.486	0.452	0.451	0.466	0.597	0.473	0.209	0.315	0.647
AUR62040806	blue	auxin-binding protein	4.668	5.978	5.925	7.788	3.595	3.161	120.666	130.057	142.531	365.187	355.233	352.949	267.502	263.232	251.194	287.521	279.809	218.027
AUR62033447	blue	NA	184.305	170.835	124.524	57.173	100.693	113.35	209.353	204.535	187.359	210.022	224.733	211.177	185.214	168.462	195.873	283.411	287.933	315.246
AUR62011753	blue	Belongs to the iron ascorbate-dependent oxidoreductase family	9.898	9.673	12.381	8.711	10.177	12.439	12.821	17.061	15.335	20.415	20.842	20.208	15.614	14.773	12.581	17.438	17.613	10.089
AUR62038383	blue	Zinc finger protein	2.61	2.666	1.873	3.429	3.92	7.129	7.31	8.495	6.6	17.689	22.254	19.974	10.455	8.985	10.695	20.61	27.478	16.217
AUR62008988	blue	Cytokinin hydroxylase-like	3.446	4.354	3.402	11.739	6.606	8.195	4.422	3.782	4.335	3.517	4.762	3.345	3.356	3.524	2.606	2.169	2.191	2.719
AUR62035080	blue	Belongs to the disease resistance NB-LRR family	4.96	5.157	4.694	5.013	4.771	4.837	4.423	4.635	5.209	5.461	6.167	5.569	5.048	4.872	5.051	3.699	4.186	4.781
AUR62023581	blue	embryogenesis-associated protein	9.959	11.301	10.701	10.609	10.814	11.9	8.375	7.937	7.364	8.523	8.769	8.409	9.322	8.951	8.475	8.778	7.58	8.959
AUR62011811	blue	Belongs to the class I-like SAM-binding methyltransferase superfamily. rRNA adenine N(6)-methyltransferase family	4.243	4.783	4.027	6.347	4.901	5.399	5.381	4.29	4.613	3.92	4.082	3.385	4.25	4.294	4.683	3.515	3.725	4.754
AUR62006694	blue	Protein kinase domain	4.834	6.262	5.185	5.881	2.637	4.522	3.993	5.274	4.763	5.569	6.799	7.37	4.873	5	4.896	6.339	5.071	7.151
AUR62035405	blue	RWP-RK domain	6.891	8.529	6.083	7.495	5.879	7.018	8.852	7.836	7.673	10.318	10.833	10.848	6.281	5.098	6.633	10.047	8.669	8.507
AUR62035440	blue	DNA-directed RNA	8.727	9.515	10.503	11.078	10.715	9.701	9.883	8.895	9.308	8.853	9.183	8.848	10.219	8.797	9.443	7.165	6.416	9.542
AUR62000788	blue	Tudor PWWP MBT superfamily protein	6.846	7.725	7.632	5.106	5.215	6.376	7.039	6.677	8.123	6.676	7.213	7.834	6.049	5.86	6.105	6.389	6.5	7.563
AUR62041998	blue	NA	7.471	8.981	7.101	5.112	8.271	10.482	13.399	9.869	9.163	10.289	10.431	8.211	10.391	8.693	8.999	10.42	9.529	4.144
AUR62030404	blue	Long-chain fatty alcohol oxidase involved in the omega- oxidation pathway of lipid degradation	0.3	0.259	0.402	1.514	0.399	0.207	1.1	0.595	0.757	1.357	1.725	1.416	1.491	1.19	1.609	1.661	1.688	0.614
AUR62002168	blue	Belongs to the peroxisomal membrane protein PXMP2 4 family	21.146	22.132	15.98	21.712	17.443	26.897	28.984	21.538	22.111	22.282	21.857	18.204	23.299	17.494	22.616	26.498	26.345	20.002
AUR62017907	blue	ATP-dependent zinc metalloprotease	5.275	4.443	4.622	5.331	4.037	3.998	5.191	4.883	5.895	5.309	5.59	4.757	5.464	5.654	4.791	4.411	4.179	5.402
AUR62010377	blue	Proton-conducting pore forming subunit of the membrane integral V0 complex of vacuolar ATPase. V-ATPase is responsible for acidifying a variety of intracellular compartments in eukaryotic cells	148.703	156.75	139.95	153.595	169.869	179.187	191.504	174.118	187.179	181.891	188.047	204.613	186.933	178.743	201.638	194.619	210.637	159.002
AUR62007421	blue	calcium homeostasis endoplasmic reticulum	9.008	8.409	8.871	8.512	8.185	8.258	9.885	9.64	8.968	9.775	9.454	8.167	8.715	8.722	9.384	8.987	9.877	8.069
AUR62042153	blue	NA	12.751	13.731	11.651	10.629	14.331	15.956	11.268	11.327	12.605	11.214	11.059	10.318	12.147	11.246	13.003	7.836	9.257	10.258
AUR62017976	blue	atnic1,nic1	4.951	5.101	4.94	2.323	4.494	4.515	6.373	6.449	5.906	5.304	4.592	6.407	6.402	4.658	6.125	6.374	6.171	2.943
AUR62003339	blue	Cell cycle checkpoint protein	1.656	2.288	1.623	1.92	1.491	1.722	0.884	1.339	1.185	1.326	1.115	1.299	1.476	1.411	1.065	1.003	1.17	0.648
AUR62031324	blue	DNA binding	4.32	3.776	2.89	4.81	3.849	4.726	2.089	2.424	2.777	2.522	1.554	2.42	2.67	1.891	2.06	1.697	2.514	1.462
AUR62034961	blue	Belongs to the precorrin methyltransferase family	30.739	35.419	29.712	42.893	33.22	38.365	11.852	11.978	11.259	11.663	11.417	11.822	10.91	9.607	11.459	14.678	16.122	15.046
AUR62027550	blue	SH3 domain-containing protein	10.481	9.585	11.761	6.851	12.289	9.189	12.007	11.586	11.394	12.397	11.241	12.032	12.157	9.891	12.603	14.903	10.859	13.19
AUR62037215	blue	CSC1-like protein	0.299	0.371	0.175	0.281	0.345	0.407	0.443	0.335	0.169	0.237	0.191	0.198	0.285	0.293	0.289	0.33	0.269	0
AUR62040511	blue	acetylglucosaminyltransferase activity	8.538	9.675	8.933	5.762	6.992	6.892	9.856	9.352	9.335	10.038	9.961	10.306	10.57	9.613	10.509	10.239	9.535	10.121
AUR62000128	blue	NA	9.959	9.611	11.538	10.468	10.47	10.955	8.781	9.5	9.359	11.231	13.015	9.931	10.433	10.128	11.413	12.052	11.852	8.619
AUR62031079	blue	NA	0.155	0.633	0.476	2.035	0	0.174	0.321	0.174	0.175	0.344	0.173	0.359	0.159	0.163	0.484	0.399	0.177	0
AUR62014112	blue	Protein SDA1 homolog	19.636	19.392	19.956	23.545	22.377	21.249	18.271	21.01	19.512	16.733	16.567	18.193	17.544	19.528	18.451	17.721	17.234	18.021
AUR62005703	blue	Belongs to the peptidase S10 family	0.939	0.99	1.584	0	0.7	0.544	1.068	1.394	0.857	1.178	0.981	1.334	1.897	2.426	1.609	1.95	1.768	2.419
AUR62009120	blue	NA	4.473	6.266	6.482	4.307	4.301	4.442	7.165	6.675	7.423	7.363	7.795	6.272	6.638	6.466	6.489	8.019	6.163	4.988
AUR62042927	blue	Methyltransferase-like protein	2.088	2.232	2.275	2.572	2.752	2.49	2.47	2.526	2.66	1.776	2.077	1.892	1.944	2.613	2.345	2.52	2.427	1.303
AUR62015623	blue	Methyltransferase domain	22.609	21.867	35.496	15.144	22.279	25.08	17.887	21.592	22.234	22.706	22.679	26.678	20.17	20.229	19.998	22.487	26.988	23.019
AUR62033131	blue	Belongs to the glycosyl hydrolase 1 family	3.963	4.594	4.041	5.91	3.365	5.386	4.799	6.683	7.154	13.517	14.14	13.908	8.712	10.113	8.814	8.99	7.598	6.844
AUR62036483	blue	Phosphoribosylformimino-5-aminoimidazole carboxamide ribotide isomerase	3.911	4.301	4.23	3.953	4.816	4.631	2.808	3.81	3.893	3.629	3.312	3.488	3.002	2.944	3.134	3.431	2.705	5.15
AUR62009272	blue	F-box kelch-repeat protein	1.253	1.115	1.078	2.125	1.028	1.18	0.881	0.771	0.549	0.719	0.677	0.844	0.789	0.682	0.969	1.353	0.972	1.077
AUR62019583	blue	Alpha-1,3 1,6-mannosyltransferase	9.784	9.372	10.359	7.982	10.195	10.947	11.641	11.77	11.512	10.977	11.893	11.456	12.775	11.895	11.193	10.95	11.708	8.514
AUR62042228	blue	of pyruvate dehydrogenase complex	17.057	18.368	16.442	18.154	17.743	19.07	21.334	18.532	20.363	20.033	20.773	20.277	21.892	19.551	22.49	20.647	20.4	19.905
AUR62002038	blue	Heavy metal-associated isoprenylated plant protein	1.489	2.737	2.443	3.913	1.606	5.237	5.251	4.568	4.72	2.096	2.439	3.108	5.608	4.708	4.964	2.556	5.339	6.609
AUR62039179	blue	arabidillo	24.865	26.849	23.816	22.845	23.783	23.186	23.085	22.557	23.504	29.286	27.268	27.5	25.93	23.161	24.491	25.967	23.876	25.465
AUR62028211	blue	GPCR-type G protein	7.786	8.497	7.565	7.02	7.349	6.654	7.733	7.053	7.49	8.904	7.787	7.523	8.911	8.017	7.767	7.993	7.424	7.453
AUR62000442	blue	Pyrrolidone-carboxylate peptidase	84.201	96.243	77.836	69.43	70.157	76.618	136.53	111.543	121.951	179.46	181.262	170.087	137.225	116.113	130.753	203.761	201.165	193.485
AUR62006101	blue	F-box kelch-repeat protein	17.035	18.093	11.432	12.208	8.445	9.178	6.361	6.118	6.172	5.299	5.951	4.597	5.217	3.917	4.905	12.282	12.405	12.371
AUR62028681	blue	NA	7.898	8.224	6.827	7.121	9.482	8.518	7.228	7.647	7.189	6.796	6.314	7.362	8.191	7.507	8.632	8.374	7.443	6.186
AUR62008853	blue	isoform X1	13.055	12.714	13.596	11.006	11.166	11.327	12.565	13.856	13.92	13.645	13.675	14.555	13.819	14.355	14.312	13.34	13.199	16.472
AUR62022570	blue	atprd3,prd3	1.022	0.574	0.734	2.686	0.413	0.459	1.166	0.459	0.579	0.625	0.971	0.296	0.945	0.916	0.905	0.526	0.994	0
AUR62018949	blue	EXORDIUM-like 2	26.949	25.986	44.464	24.566	34.045	25.505	18.593	26.001	31.569	18.696	14.483	19.606	13.818	17.263	13.805	18.734	25.024	21.106
AUR62028563	blue	Transcription initiation factor TFIID subunit	5.367	5.272	5.922	5.383	4.946	5.541	5.779	5.517	5.218	5.963	6.292	5.534	5.933	5.57	5.976	5.485	6.141	6.546
AUR62002802	blue	Lipid phosphate phosphatase	9.361	10.958	11.001	8.999	8.088	9.482	12.156	13.451	13.096	22.152	25.883	19.413	22.197	18.405	18.473	28.608	23.12	24.824
AUR62031133	blue	Plant calmodulin-binding domain	19.536	21.95	18.836	16.079	17.974	16.416	17.978	20.018	21.13	19.087	19.668	18.767	17.66	17.911	17.69	18.513	19.028	18.942
AUR62039955	blue	Belongs to the ATG8 family	49.83	56.182	46.037	40.864	47.236	49.095	84.349	71.119	78.716	116.552	131.292	120.889	85.384	68.285	85.462	111.784	106.55	96.624
AUR62016789	blue	4Fe-4S binding domain	11.169	10.628	10.505	12.119	9.915	10.443	16.597	17.687	17.798	13.923	15.387	13.903	14.004	13.608	14.874	12.649	12.138	14.416
AUR62036795	blue	mediator of RNA polymerase II transcription subunit	6.517	6.688	5.842	5.029	4.704	5.478	7.543	6.813	7.126	7.772	7.671	7.347	6.999	6.565	6.723	7.446	7.847	7.644
AUR62043690	blue	NA	98.777	133.171	124.749	107.719	110.354	100.647	168.461	149.407	158.83	261.988	301.482	258.788	208.375	192.277	195.233	265.723	201.188	261.634
AUR62002250	blue	hydrolase	25.623	29.174	23.147	21.524	16.856	20.285	29.312	24.964	26.082	27.614	29.192	25.644	30.838	26.382	30.321	23.662	23.433	23.175
AUR62033108	blue	Involved in transport of proteins from the cis medial- Golgi to the trans-Golgi network	15.487	16.752	16.608	10.709	16.361	14.753	13.738	11.891	13.727	16.753	15.591	13.586	15.696	12.884	13.374	10.231	17.255	9.496
AUR62034260	blue	3-deoxy-manno-octulosonate cytidylyltransferase	17.836	19.454	19.599	17.276	19.164	17.408	16.296	18.427	17.94	15.395	14.198	15.755	17.591	17.019	20.407	14.497	15.586	15.262
AUR62039943	blue	Zinc finger protein	12.906	13.718	12.475	11.765	9.98	10.82	8.96	9.931	9.423	8.427	7.06	9.284	11.632	14.377	11.634	8.138	9.584	9.117
AUR62037596	blue	DNA excision repair protein ERCC-6-like 2	3.475	4.128	4.337	3.97	3.709	4.028	3.369	3.222	3.293	2.686	2.827	3.066	2.948	3.503	3.345	2.626	3.112	4.023
AUR62043610	blue	Histone H1	25.561	23.34	29.134	13.828	34.393	25.99	27.916	30.879	35.747	59.802	65.162	62.064	43.238	35.017	38.22	50.328	48.862	50.046
AUR62021879	blue	Tropinone reductase-like 3	23.657	24.649	21.415	31.89	24.842	24.943	35.637	32.419	35.531	34.221	36.276	34.526	31.53	28.966	31.413	33.713	37.086	39.144
AUR62023174	blue	cobra-like protein	14.062	15.255	10.878	17.595	14.043	18.27	23.721	21.387	24.259	16.652	18.813	17.797	19.15	16.067	20.928	19.628	17.034	15.087
AUR62025924	blue	UPF0235 protein	13.225	14.471	12.81	12.411	14.931	15.568	12.515	10.457	11.327	13.644	12.71	12.148	12.304	12.715	12.436	14.152	14.446	12.577
AUR62000140	blue	cinnamoyl-CoA reductase 1-like	20.831	26.704	18.446	21.012	15.428	20.734	17.169	19.519	18.559	45.975	42.382	32.823	25.378	25.744	25.95	29.649	28.595	25.552
AUR62006885	blue	NAC domain-containing protein	71.077	79.999	74.413	80.968	84.525	94.538	85.726	82.685	82.95	119.057	123.063	121.992	94.695	83.273	95.84	133.554	147.033	132.647
AUR62008038	blue	Ternary complex factor MIP1	13.315	15.026	17.121	9.812	11.326	10.237	12.97	16.851	13.69	19.383	16.843	18	20.284	21.985	19.549	20.497	20.818	22.001
AUR62011089	blue	Belongs to the flavoprotein pyridine nucleotide cytochrome reductase family	37.693	39.083	38.071	34.971	40.599	41.452	46.973	46.374	42.548	46.798	39.981	44.05	45.537	45.057	44.271	46.777	47.69	51.299
AUR62025919	blue	RNA-metabolising metallo-beta-lactamase family protein	4.33	4.327	3.601	3.174	2.319	3.734	4.896	5.193	4.776	8.919	8.386	8.318	5.688	6.424	5.905	6.125	5.614	5.691
AUR62036245	blue	Hydrolase family protein HAD-superfamily	2.247	2.739	3.121	2.381	3.391	2.522	2.406	2.928	2.585	2.939	2.915	2.521	2.68	3.475	2.756	3.173	3.774	1.93
AUR62009538	blue	Belongs to the synaptobrevin family	41.291	42.836	38.008	35.906	37.475	37.012	36.789	32.937	38.071	41.914	41.078	44.295	37.587	39.381	41.593	47.575	38.411	47.46
AUR62013728	blue	Functions as component of the Arp2 3 complex which is involved in regulation of actin polymerization and together with an activating nucleation-promoting factor (NPF) mediates the formation of branched actin networks	11.957	13.257	14.71	16.457	12.629	11.887	14.173	10.862	10.443	10.374	11.702	10.563	11.578	11.88	13.405	12.314	10.424	13.645
AUR62029403	blue	Removal of H(2)O(2), oxidation of toxic reductants, biosynthesis and degradation of lignin, suberization, auxin catabolism, response to environmental stresses such as wounding, pathogen attack and oxidative stress	25.688	28.047	17.297	16.666	11.98	13.918	27.993	26.87	29.441	39.391	41.02	36.257	38.271	36.06	39.085	36.99	38.902	37.578
AUR62036484	blue	ABC transporter C family member	40.177	39.232	37.002	34.407	28.014	32.496	44.101	44.014	44.555	48.608	47.422	47.725	40.749	41.764	43.131	41.241	41.115	39.984
AUR62042787	blue	Belongs to the peptidase A1 family	13.208	12.739	13.739	9.641	11.556	11.531	11.176	11.009	13.248	12.615	12.941	13.882	8.33	9.198	9.133	13.126	18.34	15.426
AUR62010827	blue	Peptidase inhibitor I9	5.001	3.46	2.15	12.717	4.286	4.527	8.701	5.25	5.662	0.358	1.622	1.122	2.982	1.87	3.193	2.077	2.4	2.148
AUR62003784	blue	mediator of RNA polymerase II transcription subunit	6.043	5.302	6.333	7.057	6.412	6.33	6.964	6.932	6.942	6.912	5.349	5.968	7.309	7.547	6.528	6.339	6.453	4.767
AUR62023836	blue	cysteine-type peptidase activity	2.894	3.454	3.468	4.819	2.872	3.888	4.354	4.802	3.968	3.396	3.778	3.024	4.269	3.694	3.609	4.617	3.824	3.256
AUR62038211	blue	dual specificity protein phosphatase	5.738	5.167	4.997	6.485	6.486	5.056	8.256	6.993	6.077	6.855	5.996	6.224	7.351	6.502	6.364	7.149	5.86	6.572
AUR62041499	blue	Plant transposase (Ptta/En/Spm family)	0.823	0.578	0.527	0	0.594	0.751	0.961	0.982	0.757	1.258	0.977	1.312	0.74	0.488	0.643	1.192	0.589	0.685
AUR62020996	blue	mRNA transport	9.623	10.072	9.999	10.583	10.136	11.51	9.62	9.822	9.366	9.07	8.657	8.608	10.599	10.416	10.048	9.81	9.317	9.565
AUR62036906	blue	Belongs to the FAD-dependent glycerol-3-phosphate dehydrogenase family	10.348	10.193	9.895	7.624	9.43	9.835	11.456	11.96	11.935	11.69	10.327	11.236	10.489	11.476	11.506	11.654	12.992	9.013
AUR62023720	blue	thiol methyltransferase	0.117	0.359	0.12	0	0.136	0	1.704	1.185	2.258	1.434	1.704	0.544	2.048	1.607	2.2	1.813	0.94	1.562
AUR62040793	blue	acyl-activating enzyme	6.055	7.235	5.236	8.117	2.76	4.253	8.416	6.194	6.388	10.067	12.744	12.035	7.149	6.424	7.638	12.938	10.982	15.354
AUR62008367	blue	nuclear ribonuclease	4.699	5.29	5.201	8.419	5.552	7.013	5.705	5.214	6.288	4.094	4.891	4.954	5.814	5.628	5.73	3.988	4.522	3.555
AUR62013782	blue	zinc-finger of the FCS-type, C2-C2	15.781	19.382	19.806	16.087	17.367	13.209	17.78	14.275	17.79	16.626	14.436	15.538	16.138	17.061	14.669	33.453	36.895	23.547
AUR62010336	blue	Thioredoxin domain-containing protein 9 homolog	35.508	41.748	44.914	37.578	43.116	39.934	34.587	43.136	40.437	44.719	47.297	42.87	44.421	42.859	38.736	38.798	40.072	42.724
AUR62021155	blue	NA	1.618	1.18	2.607	3.037	3.738	2.854	3.117	2.853	4.71	4.879	3.356	4.02	3.324	3.654	3.371	6.547	3.174	3.077
AUR62022987	blue	Belongs to the peroxidase family. Classical plant (class III) peroxidase subfamily	43.023	27.592	85.373	31.079	66.612	42.234	30.593	95.817	61.847	69.233	70.349	80.57	72.353	98.466	72.737	98.689	92.666	107.277
AUR62006462	blue	23-bisphosphoglycerate-independent phosphoglycerate mutase	258.909	254.165	212.888	200.843	184.381	212.714	295.977	269.286	283.673	275.913	273.148	271.437	283.647	259.868	299.009	258.843	264.315	292.552
AUR62024911	blue	alpha-galactosidase	7.317	6.683	4.94	4.299	4.467	5.375	6.726	6.008	6.701	6.774	8.538	7.139	7.057	5.423	6.073	8.807	6.671	5.94
AUR62035300	blue	DEAD-box ATP-dependent RNA helicase	23.672	22.587	21.823	27.121	27.1	25.398	28.169	26.686	27.62	20.075	21.71	21.355	23.872	25.794	23.237	21.675	25.125	20.345
AUR62006010	blue	G-type lectin S-receptor-like serine threonine-protein kinase	8.064	9.898	8.026	11.858	10.494	12.597	10.338	10.481	10.995	19.683	18.606	18.245	11.949	10.565	11.426	19.146	19.353	21.159
AUR62024357	blue	isoform X1	8.363	9.027	11.184	6.247	9.403	7.912	12.852	17.045	17.29	13.052	16.246	16.184	10.055	12.704	12.385	12.532	12.803	10.8
AUR62014462	blue	Belongs to the thioredoxin family	105.255	106.805	100.626	103.416	89.77	120.354	104.992	101.262	103.841	122.324	122.07	124.937	107.066	97.365	109.654	123.58	120.277	98.408
AUR62024784	blue	sirohydrochlorin ferrochelatase	9.101	9.333	9.095	8.541	8.658	9.614	8.488	9.527	8.355	9.176	8.841	10.73	9.268	8.825	11.991	9.157	8.576	8.655
AUR62030331	blue	transcription factor	0.668	0.341	0	0	0.644	0.25	0.809	0.25	0.883	4.58	4.107	2.325	1.144	0.704	0.464	2.008	1.147	1.483
AUR62042823	blue	glutathione s-transferase	64.294	86.201	56.773	70.559	49.049	64.434	51.658	60.838	65.391	211.083	215.048	218.477	97.358	94.878	107.571	135.671	139.316	109.952
AUR62027525	blue	urease accessory protein	4.91	5.267	5.626	7.047	5.863	5.187	9.501	6.807	9.156	9.947	10.6	9.664	8.942	7.392	8.296	10.518	10.718	7.691
AUR62042173	blue	BRI1 kinase inhibitor	1.77	2.36	1.714	1.292	1.022	1.214	3.978	3.31	3.395	3.387	4.228	3.762	2.929	2.28	2.561	2.912	3.432	1.964
AUR62036883	blue	At1g04910-like	10.872	10.355	11.191	13.409	11.047	9.962	10.31	10.333	10.073	10.033	10.409	10.265	9.206	9.189	8.668	10.797	11.374	8.862
AUR62031626	blue	Promotes mitochondrial protein synthesis. May act as a fidelity factor of the translation reaction, by catalyzing a one- codon backward translocation of tRNAs on improperly translocated ribosomes. Binds to mitochondrial ribosomes in a GTP-dependent manner	7.241	6.811	6.52	7.927	6.575	6.224	6.614	6.479	6.536	5.363	5.829	5.899	6.364	6.685	6.422	5.71	4.945	7.382
AUR62020270	blue	Zinc finger BED domain-containing protein RICESLEEPER	0.732	0.464	0.492	0.166	0.875	0.383	0.537	0.779	0.714	0.785	0.945	1.024	0.791	1.184	0.565	0.682	0.708	0.504
AUR62027094	blue	Methylmalonate-semialdehyde dehydrogenase	39.519	43.637	32.737	37.791	33.326	40.031	52.881	47.204	51.821	62.2	59.671	57.544	48.38	40.965	47.707	55.493	54.452	59.109
AUR62022412	blue	NA	5.026	4.92	5.153	4.79	4.423	4.297	4.268	4.501	3.774	4.195	3.752	4.077	4.761	4.419	5.399	3.621	4.649	4.854
AUR62015628	blue	NA	10.464	7.979	13.446	27.496	25.467	32.731	27.496	31.785	26.063	20.771	23.688	30.575	16.335	17.643	17.587	39.157	46.937	29.721
AUR62039265	blue	NA	22.111	21.758	22.239	23.697	20.651	20.95	19.576	21.398	19.381	19.895	20.686	19.438	20.509	21.655	21.424	18.908	19.607	19.725
AUR62030551	blue	ADP binding	0.373	0.572	0	0	0.216	0	1.355	0.838	0.634	1.866	1.876	1.298	0.958	0.59	0.583	1.922	1.281	2.484
AUR62043533	blue	Serine arginine-rich splicing factor	66.99	68.933	60.949	88.348	90.339	86.916	67.952	71.12	68.691	64.012	73.574	46.546	63.674	48.907	71.223	69.913	66.921	68.503
AUR62017346	blue	Belongs to the cytochrome P450 family	2.765	3.33	3.179	3.36	2.714	2.763	3.73	3.946	3.872	4.013	3.535	3.966	4.415	4.682	4.662	3.457	4.042	3.405
AUR62016418	blue	D-glycerate 3-kinase	1.455	1.753	1.014	1.911	1.344	1.176	2.052	2.383	2.042	4.04	3.639	4.048	2.301	2.146	1.818	2.547	3.529	3.099
AUR62004954	blue	Aux IAA proteins are short-lived transcriptional factors that function as repressors of early auxin response genes at low auxin concentrations	34.207	35.542	62.898	30.185	34.603	31.615	43.6	49.37	48.554	38.949	40.109	51.601	52.436	53.085	38.562	47.763	53.358	41.917
AUR62006695	blue	Protein kinase domain	6.405	6.541	5.635	5.652	6.24	6.224	7.288	6.222	5.628	8.337	7.902	7.482	7.855	6.599	6.374	9.23	7.657	7
AUR62041030	blue	E3 ubiquitin-protein ligase	18.98	21.354	18.857	16.046	17.75	16.698	17.102	16.996	16.372	19.838	19.072	18.58	17.988	16.989	19.442	22.642	18.783	16.586
AUR62024416	blue	Belongs to the cytochrome P450 family	1.018	1.162	1.136	0.393	1.28	1.243	2.018	3.998	2.982	8.115	7.991	10.552	2.183	2.366	2.058	7.477	7.639	4.384
AUR62043557	blue	NA	5.34	5.064	7.196	8.52	6.61	7.193	6.409	6.592	5.657	8.942	8.947	7.696	12.34	9.969	13.352	8.938	9.952	11.173
AUR62026377	blue	Belongs to the class V-like SAM-binding methyltransferase superfamily. Histone-lysine methyltransferase family. TRX MLL subfamily	7.956	8.343	9.177	11.667	10.423	8.652	8.511	8.411	8.807	8.642	8.054	6.548	8.208	8.684	7.734	8.871	8.779	9.931
AUR62002113	blue	ethylene-responsive transcription factor	1.291	0.719	0.722	3.083	2.033	0.922	0.243	1.448	1.195	0.521	0.131	1.224	0.12	0.618	0	1.51	2.819	0
AUR62030955	blue	Scaffold protein for the de novo synthesis of iron- sulfur (Fe-S) clusters within mitochondria, which is required for maturation of both mitochondrial and cytoplasmic 2Fe-2S and 4Fe-4S proteins	156.939	161.783	134.197	139.966	154.981	157.446	156.028	158.521	147.748	180.824	188.517	187.002	157.535	144.491	171.307	184.645	194.369	154.969
AUR62004568	blue	Belongs to the class I-like SAM-binding methyltransferase superfamily. Cation-independent O- methyltransferase family	30.874	36.907	31.468	60.137	44.964	53.157	75.062	62.01	68.959	90.969	85.043	81.759	73.956	58.292	75.922	86.58	81.064	82.449
AUR62030359	blue	methyltransferase	6.949	6.249	9.455	8.613	10.906	11.333	7.933	8.24	7.422	13.742	11.424	12.669	7.676	9.488	9.152	13.617	14.654	13.966
AUR62008961	blue	Belongs to the SNF7 family	99.795	103.612	94.024	81.387	94.081	99.127	93.95	91.392	88.863	113.725	132.141	121.318	94.114	101.026	95.15	119.042	128.544	115.667
AUR62037814	blue	glutathione s-transferase	16.784	22.029	14.721	10.9	8.552	16.046	70.1	66.391	66.472	80.9	80.622	89.685	60.17	44.791	60.635	54.39	63.461	72.223
AUR62026458	blue	Regulator of chromosome condensation	1.982	2.088	2.159	2.442	2.433	2.434	3.47	2.294	2.385	1.789	1.245	2.298	1.781	1.044	1.872	2.074	2.268	2.474
AUR62021662	blue	Belongs to the expansin family	13.838	15.267	11.167	10.222	13.354	15.907	15.794	18.274	18.938	15.868	19.74	21.458	19.349	25.886	19.974	18.459	25.374	25.897
AUR62041921	blue	Zinc finger BED domain-containing protein	0.444	0.324	0.293	0.417	0.293	0.214	0.197	0.463	0.252	0.353	0.354	0.368	0.196	0.301	0.43	0.572	0.399	0
AUR62019255	blue	NA	33.27	37.104	34.712	35.588	33.742	30.272	31.027	35.552	35.666	36.832	33.544	37.757	37.193	38.287	33.924	39.875	36.925	36.063
AUR62024624	blue	ribonucleases P MRP protein subunit	2.707	2.59	2.871	5.111	2.642	2.655	2.792	2.881	2.396	2.472	2.833	2.399	2.733	2.558	2.853	2.524	2.101	1.657
AUR62020241	blue	YLS9-like	85.717	78.048	115.054	76.656	113.255	78.588	102.655	106.299	93.048	93.791	92.927	95.797	94.471	100.047	91.25	114.433	121.741	117.959
AUR62014564	blue	ribosomal RNA-processing protein	44.759	50.023	42.399	48.555	56.859	54.191	43.383	43.976	48.548	40.733	43.704	40.947	40.487	42.717	41.924	37.005	38.329	44.518
AUR62019531	blue	protein At3g15000, mitochondrial-like	88.256	89.04	94.241	73.436	86.001	87.036	90.655	80.626	74.889	64.986	61.438	65.387	71.776	77.587	81.3	61.967	72.881	56.88
AUR62026077	blue	Belongs to the UDP-glycosyltransferase family	0.165	0	0.068	0.433	0.19	1.221	1.162	0.887	0.597	2.709	2.724	3.553	1.455	0.938	0.824	3.733	4.374	4.387
AUR62015288	blue	pre-mRNA-splicing factor	8.168	8.043	7.734	5.69	6.05	6.862	6.957	6.815	6.967	8.717	7.335	7.859	7.396	7.366	7.208	8.091	7.941	9.252
AUR62006804	blue	Belongs to the ABC transporter superfamily. ABCG family. PDR (TC 3.A.1.205) subfamily	6.714	7.526	6.348	3.882	3.394	3.929	14.982	14.316	15.322	35.929	37.84	32.829	25.612	21.815	24.344	33.408	28.606	30.767
AUR62021118	blue	heat shock protein	8.295	9.788	9.308	8.7	10.187	8.489	5.875	7.08	7.714	4.066	3.367	3.213	7.338	8.374	6.935	4.128	4.507	2.088
AUR62013791	blue	Belongs to the peptidase A1 family	7.29	6.968	7.792	8.939	7.321	6.655	7.763	8.617	7.747	7.365	7.469	7.123	7.008	7.805	7.939	7.408	7.474	6.47
AUR62014778	blue	establishment or maintenance of cytoskeleton polarity	15.856	17.247	17.672	16.155	13.872	14.518	14.746	14.787	15.021	14.378	14.565	14.09	15.677	15.39	14.953	13.407	12.438	13.946
AUR62024325	blue	CDK5RAP3-like protein	12.756	13.169	11.598	11.927	13.042	13.246	14.413	14.654	14.283	17.145	18.225	16.868	15.348	14.963	15.786	16.541	17.1	14.255
AUR62030764	blue	Dehydration-responsive element-binding protein	0.889	1.147	1.151	1.229	1.892	1.576	0.631	0.788	1.059	0.676	0.993	0.759	0.336	0.789	0.78	0.843	0.964	0.623
AUR62004063	blue	mitochondrion organization	9.985	8.569	9.353	9.146	8.847	9.233	8.95	9.087	8.732	7.164	6.794	6.882	8.768	8.398	8.608	6.698	5.472	5.61
AUR62008389	blue	Belongs to the nucleosome assembly protein (NAP) family	90.574	86.651	87.421	91.253	97.968	94.08	78.077	81.053	81.769	61.732	68.826	61.271	82.13	84.42	80.474	66.338	64.548	54.984
AUR62009029	blue	receptor-like protein kinase	0.68	0.655	0.697	0.766	0.785	0.698	1.108	0.959	1.099	1.359	0.889	1.216	0.698	0.798	0.749	1	1.067	1.034
AUR62027936	blue	Acylamino-acid-releasing	0.935	1.026	1.225	1.138	1.261	0.817	0.701	1.069	0.686	0.789	0.774	0.723	1.05	1.004	0.866	0.491	0.813	0.692
AUR62015764	blue	protein K27-linked deubiquitination	11.737	10.988	10.571	6.961	10.217	10.842	12.977	12.486	14.35	13.81	14.385	12.806	13.143	14.645	13.926	16.475	12.545	11.937
AUR62011815	blue	Belongs to the class I-like SAM-binding methyltransferase superfamily. rRNA adenine N(6)-methyltransferase family	11.947	11.361	11.47	14.949	14.751	14.332	13.31	11.705	14.599	11.658	10.661	12.093	11.231	11.058	11.985	11.556	11.79	10.099
AUR62015879	blue	Essential component of the PAM complex, a complex required for the translocation of transit peptide-containing proteins from the inner membrane into the mitochondrial matrix in an ATP-dependent manner	3.916	4.998	4.593	4.947	5.002	5.283	3.905	3.76	5.456	2.886	3.406	3.361	5.143	4.801	4.668	3.878	3.102	3.008
AUR62002801	blue	ABC transporter C family member	0.432	0.362	0.318	0.583	0.653	0.635	1.127	1.157	1.456	3.067	3.047	3.214	1.378	0.911	1.213	3.54	3.312	4.134
AUR62034831	blue	acetolactate synthase	29.381	27.318	27.755	32.749	34.849	35.492	31.695	29.89	31.147	29.539	24.284	28.956	25.766	27.119	26.641	27.099	29.711	27.963
AUR62003358	blue	thaumatin-like protein	13.808	12.829	23.842	18.073	25.637	19.461	10.419	15.525	13.312	10.785	11.741	15.83	12.156	12.965	12.465	11.829	15.028	16.242
AUR62035981	blue	ankyrin repeat-containing protein	32.109	33.197	29.309	33.331	27.58	32.514	28.415	27.302	29.172	40.932	37.663	38.987	31.48	28.371	29.625	36.658	37.457	36.297
AUR62004945	blue	N-terminal domain of NEFA-interacting nuclear protein NIP30	7.06	6.606	6.177	6.313	7.515	6.845	6.441	6.429	6.821	6.611	8.876	6.514	7.592	6.894	6.893	7.994	6.302	8.366
AUR62036870	blue	acyl-activating enzyme	0.495	0.835	0.686	0.976	0.401	0.778	1.284	2.14	1.851	4.925	4.647	5.054	3.179	3.68	3.483	3.252	3.741	4.286
AUR62018271	blue	Belongs to the SKP1 family	13.717	17.68	20.13	14.533	19.872	15.645	12.334	13.966	13.4	13.58	11.676	15.327	12.838	16.029	13.599	14.668	13.418	7.364
AUR62005116	blue	phosphoglycerate	36.136	32.407	34.4	39.896	46.657	61.182	44.253	43.62	41.598	58.364	62.748	66.722	47.561	51.841	47.453	69.586	67.236	68.729
AUR62031748	blue	strictosidine synthase activity	3.922	3.903	4.225	4.923	3.203	3.701	3.161	3.84	3.478	5.3	6.501	7.038	4.489	4.106	3.669	5.531	5.859	6.984
AUR62012097	blue	Protein of unknown function, DUF547	1.72	3.207	2.504	4.257	2.361	3.301	5.352	5.622	5.079	9.83	10.607	10.086	7.782	7.617	7.712	9.241	9.298	10.951
AUR62041600	blue	BEST Arabidopsis thaliana protein match is Protein of	18.358	20.356	20.344	17.563	18.6	17.539	16.423	19.235	16.479	19.34	19.344	19.909	18.977	19.19	17.98	19.657	18.968	17.798
AUR62004549	blue	Putative AtpZ or ATP-synthase-associated	9.456	10.777	7.306	7.202	6.016	7.692	24.308	18.149	18.93	62.428	66.131	66.265	43.072	42.028	44.118	64.577	72.61	49.266
AUR62033397	blue	Belongs to the aldehyde dehydrogenase family	21.719	27.687	14.338	18.491	9.431	18.891	30.226	19.851	25.327	21.842	23.564	22.417	26.704	19.313	29.016	22.811	20.513	28.798
AUR62010833	blue	Endoglucanase	73.032	72.042	59.453	37.928	38.417	43.109	38.909	34.097	39.942	25.782	26.669	28.387	52.041	50.221	52.772	28.377	27.065	28.879
AUR62044504	blue	oligopeptide transport	0.854	0.872	1.125	0	0.704	2.327	0.759	0.411	0.138	0.542	1.226	0.99	0.501	0.129	0.635	0	0.14	1.624
AUR62010290	blue	ankyrin repeat-containing protein	31.628	35.666	31.922	33.169	19.525	22.572	35.46	32.857	35.073	41.41	43.944	43.015	41.288	35.732	41.187	39.589	35.931	35.947
AUR62009427	blue	transport) protein	57.128	55.48	58.767	58.856	55.872	54.016	51.608	51.399	51.209	46.607	48.514	44.09	56.057	56.16	57.923	47.758	46.803	50.866
AUR62031661	blue	Hydroxyacylglutathione hydrolase	13.443	14.257	14.88	23.291	15.701	16.831	18.464	18.195	18.941	28.64	27.886	27.877	20.293	20.394	21.007	24.153	22.947	23.11
AUR62020626	blue	Belongs to the disease resistance NB-LRR family	3.69	3.071	5.511	3.436	3.038	2.854	1.974	3.848	3.026	4.406	4.3	4.599	4.073	3.843	3.708	3.404	2.676	4.449
AUR62012099	blue	XH XS domain-containing protein	15.814	16.35	18.145	15.995	15.759	13.548	14.977	15.808	15.162	14.02	13.409	14.344	15.758	15.686	13.924	13.281	12.793	13.943
AUR62023293	blue	ELF4-Like	35.013	31.906	34.654	31.847	29.093	29.022	50.843	46.85	46.501	83.634	80.474	79.322	51.866	48.677	48.261	81.484	79.977	62.753
AUR62025119	blue	Protein of unknown function (DUF632)	8.22	7.908	8.831	7.331	7.924	7.21	8.342	8.965	9.691	10.024	10.184	10.036	9.714	9.064	10.052	10.267	11.555	11.596
AUR62026771	blue	Cinnamyl alcohol dehydrogenase	8.319	6.405	6.298	10.089	8.675	8.141	7.611	6.703	8.742	15.973	13.343	15.137	12.181	10.97	12.667	10.655	12.254	8.52
AUR62044069	blue	Belongs to the cytochrome P450 family	7.427	11.504	7.26	17.397	8.203	11.826	12.938	10.919	10.733	22.877	20.985	20.961	13.186	11.548	10.056	19.369	18.446	18.907
AUR62000773	blue	Desiccation-related protein PCC13-62-like	0.252	0.228	0.229	0.367	0.291	0.188	0.406	1.506	0.411	3.385	3.06	3.987	1.895	3.594	3	4.319	5.374	5.211
AUR62020703	blue	nucleoside-diphosphatase activity	31.507	32.046	40.733	31.713	36.35	30.139	34.386	33.872	32.309	31.611	27.033	28.087	35.233	38.583	35.361	29.92	32.387	30.999
AUR62039005	blue	ketol-acid reductoisomerase	169.071	182.459	157.903	141.55	130.917	139.635	145.645	148.062	142.38	108.364	103.369	106.848	123.758	123.552	124.919	96.77	101.331	89.115
AUR62033562	blue	fructose-bisphosphate aldolase	293.098	288.754	292.667	297.718	315.423	329.452	504.612	491.273	491.061	531.886	491.69	515.033	554.526	568.683	588.93	556.814	605.697	526.286
AUR62040731	blue	Belongs to the TRAFAC class myosin-kinesin ATPase superfamily. Kinesin family	31.264	31.47	34.976	24.805	30.902	27.875	24.814	23.958	23.871	22.134	21.413	23.514	26.997	29.566	26.381	24.782	24.474	27.246
AUR62037500	blue	Polyamine oxidase 4	20.663	19.561	18.821	33.04	19.392	21.17	33.365	27.351	29.538	31.175	30.921	30.543	33.899	28.091	33.097	33.292	36.042	33.76
AUR62022328	blue	Nuclear inhibitor of protein	15.934	14.991	15.498	14.57	14.093	16.379	14.106	14.279	14.24	15.92	14.147	14.787	15.556	15.07	14.928	15.254	16.063	17.096
AUR62005701	blue	phosphoprotein phosphatase activity	12.628	13.399	13.273	13.435	11.39	11.868	13.128	12.548	13.336	13.89	13.749	15.067	12.811	11.945	11.397	12.32	12.198	15.027
AUR62022438	blue	Glutamate-gated receptor that probably acts as non- selective cation channel	2.52	4.22	2.996	2.648	6.986	5.656	5.645	5.09	6.618	2.911	2.702	2.454	2.277	2.23	3.57	3.892	3.344	2.684
AUR62009220	blue	Binds to actin and affects the structure of the cytoskeleton. At high concentrations, profilin prevents the polymerization of actin, whereas it enhances it at low concentrations	120.022	131.336	120.666	117.842	132.32	143.267	147.313	140.558	133.033	160.156	150.422	164.005	155.94	163.066	153.204	153.021	168.056	160.655
AUR62003629	blue	nuclease HARBI1	40.432	45.292	36.993	41.297	40.392	52.15	41.044	33.535	36.756	67.977	72.142	68.049	47.761	48.28	44.992	65.301	66.467	72.233
AUR62007619	blue	Belongs to the peroxidase family. Classical plant (class III) peroxidase subfamily	18.605	23.435	15.744	27.83	17.456	26.233	29.771	22.028	24.421	17.454	20.545	18.748	30.24	26.341	27.18	27.998	25.733	32.432
AUR62029599	blue	Belongs to the STXBP unc-18 SEC1 family	6.883	5.931	6.916	6.166	6.325	5.904	7.362	7.79	7.04	7.256	7.426	7.845	7.109	6.944	8.393	7.552	8.033	5.988
AUR62001002	blue	Aux IAA proteins are short-lived transcriptional factors that function as repressors of early auxin response genes at low auxin concentrations	147.775	154.85	142.894	139.422	142.113	146.493	147.581	139.946	138.313	166.406	158.278	165.161	138.053	134.085	121.499	171.962	173.326	158.859
AUR62019826	blue	Peptidase inhibitor I9	1.445	1.898	3.175	0	1.67	3.94	1.071	1.622	1.169	0.229	0	0	1.06	0	0.215	0	0.236	0
AUR62013841	blue	Prolyl endopeptidase-like	0.326	0.372	0.275	0	0.089	0.366	2.742	1.785	2.69	3.895	3.831	3.843	3.463	2.504	3.074	3.009	2.105	2.806
AUR62000172	blue	Pseudouridine-metabolizing bifunctional protein	6.573	6.902	6.494	5.92	8.144	7.199	6.103	6.246	6.031	7.126	6.572	6.515	7.349	6.954	6.93	5.732	6.187	5.646
AUR62019133	blue	Belongs to the cytochrome P450 family	0.487	0.823	0.903	2.955	1.277	1.115	4.102	3.597	4.01	11.535	10.09	10.8	4.504	3.318	4.12	14.38	11.967	11.728
AUR62028861	blue	nuclease HARBI1	12.111	14.256	12.718	14.785	14.424	13.293	13.145	13.862	13.195	11.758	12.27	12.52	12.411	12.763	12.003	11.935	12.417	13.199
AUR62011613	blue	NatA auxiliary	33.061	29.119	29.426	31.38	28.902	28.748	29.546	29.212	28.569	27.9	27.447	25.863	30.032	29.479	28.242	26.649	24.876	27.488
AUR62025055	blue	NA	2.563	2.4	1.204	2.806	1.974	2.518	2.105	1.438	2.177	3.085	1.909	1.238	1.426	2.589	1.78	0.55	1.833	2.844
AUR62021779	blue	Belongs to the 5-formyltetrahydrofolate cyclo-ligase family	9.939	11.954	10.022	26.203	20.434	21.212	27.401	34.123	30.797	57.247	48.754	53.34	38.281	39.279	37.434	69.704	70.187	62.248
AUR62044450	blue	Belongs to the TRAFAC class myosin-kinesin ATPase superfamily. Kinesin family	7.144	9.8	14.129	12.775	13.577	9.823	10.304	9.014	11.822	10.662	8.358	12.254	9.769	8.153	9.425	13.715	8.659	9.005
AUR62026620	blue	DEAD-box ATP-dependent RNA helicase	4.771	4.972	4.491	4.367	4.857	3.863	4.32	3.335	3.653	4.149	3.604	4.648	4.358	3.792	3.87	3.021	2.954	3.384
AUR62011397	blue	Belongs to the PI3 PI4-kinase family	4.086	4.135	3.713	3.819	2.752	2.991	3.756	3.697	4.077	3.956	4.162	4.152	3.508	3.344	3.121	4.563	5.719	4.999
AUR62043431	blue	glutaredoxin-C9-like	1.046	0.855	0.966	0	0.604	1.057	3.039	1.174	2.251	4.418	5.026	5.581	1.612	2.977	2.507	3.503	2.395	4.179
AUR62021383	blue	Contains the following InterPro domains Glycoside hydrolase, family 18, catalytic domain (InterPro IPR001223), Chitinase II (InterPro IPR011583), Glycoside hydrolase, catalytic core (InterPro IPR017853), Glycoside hydrolase, subgroup, catalytic core (InterPro IPR013781)	52.777	57.045	36.748	52.492	36.705	45.102	47.834	38.987	42.691	92.2	95.034	98.74	66.045	55.016	64.179	91.311	101.712	90.176
AUR62020251	blue	NAC domain-containing protein	0.719	0.587	0.737	0.472	0.789	1.21	1.342	1.411	1.098	1.277	1.726	1.5	1.033	1.022	1.422	1.11	0.987	1.435
AUR62020640	blue	Auxin responsive protein	4.262	1.959	1.457	3.733	3.447	2.472	3.168	1.515	1.769	0.316	0.476	0.577	0.803	1.722	0.888	0.366	0.163	0
AUR62031989	blue	HAUS augmin-like complex subunit	11.371	12.768	14.98	10.816	12.542	12.417	13.448	11.952	11.65	13.833	14.884	14.735	14.426	12.742	11.685	13.777	12.481	10.96
AUR62015155	blue	DEAD-box ATP-dependent RNA helicase	58.026	54.491	55.036	55.783	57.47	55.674	55.175	54.421	57.646	50.767	47.552	54.794	48.836	52.801	51.317	46.242	47.505	46.999
AUR62009217	blue	Protein of unknown function (DUF1666)	18.505	19.863	17.075	19.14	15.784	17.368	18.337	21.518	24.606	18.503	21.11	20.133	16.013	16.638	15.505	21.898	17.301	22.017
AUR62023740	blue	Belongs to the sulfotransferase 1 family	0.295	0.1	0.101	0	0.341	0.11	6.272	6.069	7.737	7.756	9.555	9.349	9.745	11.139	9.271	11.52	10.689	7.855
AUR62012452	blue	Aspartate aminotransferase	23.979	23.638	20.145	15.862	20.2	19.252	51.644	51.251	50.526	84.641	87.56	79.454	62.852	59.227	66.574	73.319	70.694	60.97
AUR62030076	blue	DUF21 domain-containing protein	12.745	13.717	14.652	14.518	13.901	12.459	12.302	13.834	12.538	14.35	16.265	16.258	14.552	14.802	13.968	15.238	13.741	12.424
AUR62021475	blue	Pentatricopeptide repeat-containing protein	1.554	2.172	1.817	2.508	1.701	2.357	2.008	2.203	2.13	1.727	1.584	1.77	1.988	1.896	1.789	2.036	1.404	1.815
AUR62031597	blue	Zinc finger (C3HC4-type RING finger) family protein BRCT domain-containing protein	2.137	1.988	2.02	2.495	1.975	1.412	2.142	2.025	2.123	2.4	1.83	1.734	2.024	2.177	2.102	1.589	1.521	1.896
AUR62011751	blue	RNA polymerase II transcription regulator recruiting activity	0.538	0.824	0.882	0	0.435	0.181	0	0.302	0.304	0.119	0.12	0.062	0	0.057	0.112	0.138	0	0
AUR62037192	blue	Flowering time control protein	5.719	6.139	6.077	5.484	5.932	6.185	5.282	4.825	4.773	4.916	5.222	4.259	4.073	5.455	4.566	3.439	4.538	3.89
AUR62041187	blue	CS domain	12.614	11.928	14.05	10.23	14.093	14.917	10.93	12.059	10.755	12.227	12.234	11.316	11.942	10.996	12.384	12.297	11.583	8.985
AUR62012786	blue	Belongs to the glycosyl hydrolase 5 (cellulase A) family	8.973	11.675	9.287	10.202	8.173	9.394	9.173	11.667	10.256	15.816	17.587	15.356	10.456	10.592	10.381	12.551	11.699	13.21
AUR62032966	blue	lysine-specific demethylase	8.097	8.465	8.825	8.603	8.432	8.587	8.863	8.227	7.992	8.606	9.009	7.093	8.825	8.617	9.035	7.978	7.073	7.017
AUR62005713	blue	ubiquitin thioesterase	20.146	20.481	20.373	14.372	17.833	19.441	17.397	18.448	17.889	22.483	21.688	22.866	19.536	19.661	20.291	22.689	23.574	20.228
AUR62033140	blue	CBS domain-containing protein CBSX3	122.765	130.86	104.66	90.167	108.025	115.854	183.158	160.775	157.748	148.58	164.307	151.926	169.164	145.502	158.61	159.966	140.84	159.3
AUR62038165	blue	Belongs to the mitochondrial carrier (TC 2.A.29) family	19.877	21.007	20.09	21.167	17.509	18.4	21.491	18.732	19.916	20.938	21.762	21.092	21.184	18.874	19.165	21.851	20.73	22.198
AUR62012481	blue	Protein POLAR LOCALIZATION DURING ASYMMETRIC DIVISION AND	3.137	2.861	4.25	1.472	3.107	2.431	1.782	2.682	2.452	4.191	3.546	4.244	2.8	4.054	2.685	3.75	2.521	4.972
AUR62040153	blue	Pyruvate kinase	141.821	147.887	124.117	134.041	128.252	137.124	155.219	143.315	149.335	174.735	167.767	165.511	157.647	143.661	163.759	172.617	172.474	161.301
AUR62032030	blue	Destroys radicals which are normally produced within the cells and which are toxic to biological systems	10.498	11.195	9.277	6.096	10.118	10.352	8.423	8.006	7.092	11.986	10.496	11.971	10.485	9.291	10.454	13.142	11.681	9.267
AUR62039015	blue	Belongs to the 14-3-3 family	138.249	149.974	133.534	142.251	117.708	136.632	149.597	147.758	146.684	165.354	157.849	157.348	154.187	153.055	155.937	142.407	143.172	147.918
AUR62005539	blue	Belongs to the short-chain dehydrogenases reductases (SDR) family	51.926	60.036	45.038	41.254	39.6	43.893	88.237	72.042	84.824	79.59	77.647	77.299	83.28	75.769	89.231	78.453	77.982	71.998
AUR62004376	blue	NA	5.326	6.75	6.908	8.431	7.488	5.762	6.656	7.49	6.103	7.486	9.031	5.432	8.7	9.535	7.621	10.409	7.49	6.835
AUR62032506	blue	choline monooxygenase	136.365	160.04	133.8	187.314	203.026	234.624	206.969	201.789	196.279	458.633	423.592	426.923	224.15	169.064	219.652	460.713	464.772	463.046
AUR62035258	blue	Serine threonine-protein phosphatase 2A 65 kDa regulatory subunit A	35.781	37.792	34.372	36.228	34.636	36.576	32.142	34.039	32.952	29.419	32.535	30.17	31.938	34.708	34.654	32.005	32.379	27.097
AUR62015497	blue	Luc7-like protein 3	18.123	21.402	20.877	23.377	19.947	20.934	22.557	23.74	22.532	18.67	23.776	22.312	18.816	19.862	20.459	18.835	21.416	11.406
AUR62043681	blue	NA	33.211	36.202	34.169	34.814	33.197	30.47	30.722	35.486	35.333	36.243	33.873	37.211	37.254	37.605	33.372	39.42	36.79	36.847
AUR62007723	blue	Auxilin-related protein	28.853	30.566	34.098	28.293	30.315	28.761	25.977	28.509	26.616	29.065	27.573	28.923	27.483	30.511	29.436	26.441	26.97	29.203
AUR62024414	blue	guanylate kinase	21.82	21.804	27.418	26.038	26.672	25.341	25.727	26.07	24.588	16.684	18.188	21.131	23.355	22.177	23.392	20.201	22.163	19.313
AUR62019720	blue	Mitochondrial import inner membrane translocase subunit	49.791	52.379	50.363	64.541	62.234	66.916	56.221	51.018	50.243	47.732	41.106	45.761	47.203	51.154	50.397	41.805	52.116	38.799
AUR62029543	blue	NAC transcription factor	5.374	6.525	5.509	7.227	4.644	5.272	11.235	10.257	12.264	13.633	15.786	14.621	11.69	11.549	11.329	13.945	13.702	19.154
AUR62034122	blue	Belongs to the argonaute family	0.853	0.941	0.804	0.896	0.473	0.574	2.654	3.063	3.321	3.108	4.344	2.887	4.695	4.134	5.082	1.844	2.108	1.362
AUR62021058	blue	ABC transporter C family member	8.575	9.308	7.696	5.771	4.832	5.356	18.048	15.449	16.682	31.565	28.478	26.993	24.156	19.683	23.795	23.236	22.035	25.12
AUR62031545	blue	C2 domain	4.564	5.497	4.806	4.888	5.044	4.009	4.065	5.261	4.578	2.949	3.851	3.106	4.127	4.444	3.928	3.704	3.576	3.303
AUR62009915	blue	NA	15.307	12.075	14.184	11.602	17.173	16.355	15.47	16.297	15.552	16.352	15.563	16.155	16.678	16.906	16.253	17.685	16.617	15.676
AUR62035664	blue	DNA-directed RNA polymerases I and III subunit	11.978	11.924	11.598	17.088	14.641	12.902	9.789	9.437	10.239	9.577	9.257	9.224	10.749	10.901	10.777	8.178	8.861	6.443
AUR62004625	blue	Deoxynucleoside kinase	6.469	7.936	7.077	7.123	7.912	7.748	7.329	6.875	7.611	7.067	6.156	6.495	6.477	7.674	6.777	6.468	5.48	6.015
AUR62003920	blue	Belongs to the iron ascorbate-dependent oxidoreductase family	5.455	6.13	5.143	6.842	5.003	5.446	5.715	5.352	5.151	8.253	8.481	6.547	6.531	7.019	6.396	8.399	7.967	6.569
AUR62028155	blue	Probable protein Pop3	46.601	44.715	53.405	46.243	39.361	37.137	51.256	46.767	49.093	52.555	45.447	53.707	61.887	58.308	54.708	55.463	51.875	71.229
AUR62035337	blue	7-hydroxymethyl chlorophyll a reductase	3.311	3.982	4.526	1.933	3.145	2.643	3.472	3.261	3.915	4.822	4.027	4.095	3.816	5.156	4.062	3.789	3.83	1.959
AUR62011711	blue	NA	73.622	64.128	64.625	23.844	40.325	23.766	65.319	52.275	45.545	24.8	23.312	27.146	48.773	57.694	54.326	34.424	40.703	34.633
AUR62042444	blue	homeobox-leucine zipper protein	41.561	43	50.519	36.071	39.756	34.443	29.999	36.747	35.129	28.977	28.022	31.82	35.259	40.231	35.284	29.19	29.9	29.463
AUR62038016	blue	isochorismate synthase	1.408	1.886	2.011	0.91	1.333	1.425	1.125	1.476	1.594	1.923	1.83	1.9	1.683	1.605	1.322	2.258	1.479	1.229
AUR62032269	blue	Belongs to the pyruvate kinase family	64.531	67.039	70.876	59.195	63.552	57.18	48.265	56.217	54.821	56.838	49.865	54.825	53.886	58.942	54.736	53.077	60.343	49.988
AUR62027750	blue	NA	3.933	4.552	3.709	6.889	3.877	3.414	2.937	4.002	4.631	1.748	3.046	3.587	1.616	2.818	3.059	2.565	2.64	2.793
AUR62031667	blue	Quinone oxidoreductase-like protein	15.57	17.664	17.057	10.723	15.014	13.39	15.694	18.425	15.887	26.053	23.072	25.516	22.73	20.147	20.603	21.824	22.702	20.48
AUR62008489	blue	NA	7.644	7.798	7.426	7.948	5.478	5.561	6.741	6.808	6.784	6.948	7.561	8.209	7.087	6.479	6.677	7.094	7.231	7.075
AUR62003096	blue	magnesium transporter	1.724	1.725	1.84	1.387	1.768	1.777	1.898	2.033	1.394	1.798	2.181	2.04	1.915	1.687	1.888	1.948	2.557	2.108
AUR62003048	blue	pentatricopeptide repeat-containing protein At1g13630	1.129	1.012	1.157	0.723	1.161	1.082	1.342	1.236	1.075	0.841	0.769	0.734	1.004	0.754	0.731	0.78	0.583	0.367
AUR62030011	blue	Dihydrolipoyl dehydrogenase	78.837	75.197	70.98	78.592	69.013	80.453	99.217	90.039	93.386	103.323	100.104	108.549	101.522	92.07	109.49	100.01	108.814	107.499
AUR62032276	blue	Peptidyl-prolyl cis-trans isomerase	16.041	16.304	17.104	19.859	18.662	17.539	15.207	15.5	13.326	13.581	14.984	13.079	15.427	15.51	16.495	11.092	13.383	13.081
AUR62002099	blue	Belongs to the iron ascorbate-dependent oxidoreductase family	6.197	8.568	3.812	13.778	6.168	12.021	22.875	12.518	12.089	12.004	13.098	13.265	10.15	8.54	11.62	15.71	15.964	14.808
AUR62000083	blue	NA	21.228	21.58	24.83	21.551	22.071	20.578	21.818	24.31	24.088	25.299	23.603	24.725	26.806	32.539	25.482	29.192	22.966	17.985
AUR62026024	blue	Belongs to the glycosyltransferase 2 family. Plant cellulose synthase subfamily	68.441	63.363	78.442	62.16	60.033	54.008	52.233	54.085	51.202	36.131	33.327	38.855	50.322	51.314	48.371	41.363	44.085	41.603
AUR62032853	blue	Belongs to the AAA ATPase family	0.665	0.652	1.146	0.699	1.076	0.717	0.718	0.896	0.723	0.562	0.951	0.71	0.601	0.813	0.748	1.028	0.822	1.417
AUR62021935	blue	5'-adenylylsulfate reductase	62.153	70.776	53.803	109.508	104.672	102.74	22.867	19.978	28.018	16.748	15.143	16.435	21.612	29.713	23.397	13.976	14.807	14.728
AUR62025311	blue	E3 ubiquitin-protein ligase	5.767	5.793	5.405	7.08	4.543	5.297	5.914	5.721	5.639	6.626	6.166	6.214	5.467	5.111	5.083	5.681	5.358	7.465
AUR62014021	blue	Equilibrative nucleotide transporter	0.298	0.304	0.349	1.118	0.836	0.525	0.309	0.286	0.385	0.284	0.475	0.296	0.35	0.538	0.355	0.329	0.389	0
AUR62029564	blue	Indole-3-acetic acid-induced protein ARG7-like	7.648	8.494	6.468	5.024	2.651	3.863	9.717	6.973	8.983	22.941	24.879	24.829	13.156	12.693	12.847	29.291	20.675	26.728
AUR62037409	blue	cytochrome c oxidase assembly protein	7.094	7.113	8.471	4.547	5.547	5.924	9.871	8.933	9.403	10.333	10.389	8.627	9.33	8.115	8.292	12.029	9.158	8.639
AUR62011294	blue	Belongs to the AAA ATPase family	1.188	1.309	1.25	0.411	1.842	1.649	1.524	2.526	2.265	1.772	2.689	2.284	1.766	1.614	2.117	1.691	2.147	2.498
AUR62032650	blue	laf3,laf3 isf1,laf3 isf2	2.9	2.255	1.601	1.465	1.134	1.577	5.922	5.407	5.202	6.269	6.154	5.509	6.666	5.641	6.344	6.317	4.849	4.454
AUR62009803	blue	XS domain	2.614	3.056	2.794	3.07	2.763	2.672	2.4	2.497	2.28	2.299	2.784	2.232	2.285	2.392	2.399	2.378	2.152	2.666
AUR62017995	blue	NA	27.532	24.836	23.169	51.244	37.903	45.711	49.141	34.888	35.196	76.342	72.396	73.29	58.32	50.29	58.799	82.409	74.954	85.53
AUR62025820	blue	nucleotidase activity	5.138	6.615	5.996	5.745	4.957	6.289	24.237	17.145	24.567	15.333	15.568	16.034	17.318	12.096	14.577	13.088	16.668	10.188
AUR62037370	blue	Belongs to the short-chain dehydrogenases reductases (SDR) family	3.42	3.493	4.3	5.935	3.727	3.549	4.016	4.779	4.018	4.015	4.18	3.068	3.711	3.536	3.832	3.821	2.658	3.436
AUR62024680	blue	BEST Arabidopsis thaliana protein match is 3'-5' exonuclease domain-containing protein K homology domain-containing protein KH domain-containing protein (TAIR AT2G25910.2)	2.984	3.637	3.914	2.951	3.262	3.241	2.962	3.529	3.269	3.921	3.405	4.613	3.592	3.787	3.811	2.892	4.846	3.845
AUR62030292	blue	Belongs to the peptidase S10 family	15.937	16.765	20.063	15.168	21.144	17.225	57.039	60.229	62.578	60.063	66.205	56.286	62.234	64.836	59.373	52.2	47.557	42.737
AUR62025216	blue	strictosidine synthase activity	5.71	4.328	4.025	4.103	4.741	4.281	6.108	5.707	4.242	5.65	5.954	8.56	6.139	5.077	4.392	6.088	6.125	5.048
AUR62018192	blue	Glutathione S-transferase T3-like	3.529	2.959	3.672	2.076	5.294	4.612	2.95	3.961	2.684	3.394	3.942	4.275	3.03	2.665	2.799	2.577	3.978	2.805
AUR62009839	blue	cell wall vacuolar inhibitor of fructosidase	23.23	22.746	25.867	17.146	13.067	17.188	32.487	30.366	35.657	32.188	33.041	29.558	35.385	43.093	35.893	47.044	45.796	32.434
AUR62003508	blue	sulfite oxidase	29.765	32.599	27.065	32.194	27.818	30.402	28.602	27.06	29.407	36.952	38.793	40.838	30.704	30.024	31.689	33.65	35.555	34.365
AUR62040844	blue	methyltransferase	8.339	11.159	7.37	16.191	15.661	18.997	17.981	17.518	19.068	51.48	50.334	53.346	24.386	21.991	26.319	41.673	39.485	40.472
AUR62024675	blue	Transcription initiation factor TFIID subunit	5.642	5.762	8.123	6.309	8.46	6.603	8.592	9.7	5.165	6.002	9.923	7.099	7.645	9.109	10.506	7.419	8.242	4.795
AUR62007633	blue	Belongs to the thioredoxin family	3.54	2.711	2.495	0	5.112	4.967	1.377	1.986	1.252	3.195	2.718	2.052	3.408	2.565	2.305	2.848	2.785	0
AUR62038819	blue	5'-nucleotidase domain-containing protein	7.063	8.038	7.263	5.443	6.102	6.022	7.648	9.298	7.926	7.962	9.093	8.286	8.105	8.426	8.437	8.48	8.154	11.031
AUR62034837	blue	Domain of unknown function (DUF3444)	5.793	5.854	5.54	7.079	5.81	6.015	5.775	5.778	5.44	5.637	5.333	5.536	5.073	4.795	5.052	4.432	5.532	4.185
AUR62009123	blue	superfamily. Protein	29.371	26.45	25.823	36.25	27.351	32.069	36.558	37.656	42.12	50.331	62.532	62.333	46.163	41.551	46.176	57.063	58.358	50.955
AUR62043424	blue	Ras-related protein	11.273	10.299	11.262	8.044	9.362	9.096	12.888	10.589	9.093	14.885	12.712	13.614	12.835	11.918	12.419	11.592	13.394	18.221
AUR62041296	blue	isoform X1	6.786	6.197	6.308	7.769	5.026	5.499	6.352	5.83	5.913	5.819	5.315	5.338	6.232	5.682	5.691	5.691	5.912	4.874
AUR62006536	blue	lateral root primordium	23.166	17.972	24.734	26.905	23.288	24.782	29.87	21.976	26.807	28.937	32.38	32.723	32.205	24.548	32.001	25.046	30.39	28.969
AUR62034578	blue	Indole-3-acetic acid-amido synthetase	21.635	24.243	18.398	19.029	14.693	20.55	15.21	15.213	14.809	23.885	24.974	24.141	17.176	14.094	16.739	23.366	20.768	19.584
AUR62031435	blue	protein At3g49140-like isoform X1	10.428	11.774	11.22	11.304	10.894	11.55	12.708	12.243	12.312	13.917	14.992	11.812	12.3	12.077	12.441	13.292	12.602	14.204
AUR62013693	blue	Transcription factor	0.348	0.711	1.249	0	0.603	0.977	0	0.586	0.591	0.387	0.194	0.605	0.357	0	0.906	2.24	0.796	0
AUR62033213	blue	NA	0.89	1.385	1.369	1.861	1.286	1.136	1.175	1.249	1.077	1.169	1.492	1.056	1.185	1.343	1.181	0.938	0.556	0.808
AUR62036475	blue	Belongs to the glycosyltransferase 2 family	10.922	11.154	11.354	11.736	11.832	13.023	10.139	12.542	12.963	15.585	15.42	15.536	12.625	12.59	12.69	15.839	15.356	14.596
AUR62028375	blue	Heptahelical transmembrane protein	10.645	10.103	9.789	8.226	6.908	7.907	7.599	8.046	8.4	12.243	10.351	11.761	9.132	9.403	10.339	9.512	9.565	7.503
AUR62039406	blue	DCC family protein At1g52590	5.312	6.359	5.491	9.725	6.439	5.914	4.065	3.421	3.451	4.838	4.377	5.806	3.622	3.717	4.264	5.494	6.029	5.797
AUR62026131	blue	Glycosyltransferase-like	1.543	1.508	1.307	1.763	1.731	1.682	2.042	1.406	1.823	1.044	1.474	1.012	1.585	1.131	1.212	1.21	0.973	1.191
AUR62015817	blue	source UniProtKB	1.332	1.612	1.239	0	1.538	1.08	1.586	2.214	1.48	1.863	2.507	1.658	2.862	2.651	2.107	1.968	1.524	2.627
AUR62036243	blue	belongs to the protein kinase superfamily	8.964	9.946	13.139	20.357	17.414	16.373	24.037	20.617	23.806	39.813	42.129	36.29	27.234	25.285	28.501	35.278	33.357	33.006
AUR62003041	blue	dna-directed rna polymerase	7.427	7.456	7.407	8.145	6.592	7.129	7.021	7.369	6.962	6.016	4.989	5.179	6.458	6.507	6.05	4.887	5.212	5.559
AUR62021917	blue	WRKY Transcription Factor	24.545	24.759	22.108	36.526	25.52	29.772	37.954	31.508	34.509	35.979	38.886	38.711	34.032	30.01	33.999	41.401	47.174	46.017
AUR62021353	blue	zinc finger CCCH domain-containing protein	51.106	63.263	50.939	38.998	54.469	51.715	23.961	30.318	28.297	41.724	37.191	43.595	25.758	28.243	26.397	37.217	42.482	38.374
AUR62002409	blue	Belongs to the cysteine synthase cystathionine beta- synthase family	29.045	33.813	27.891	30.014	29.339	30.537	21.971	19.943	20.455	16.151	16.37	16.374	19.928	19.572	19.812	17.188	19.113	19.75
AUR62003159	blue	cytochrome P450	5.466	4.843	4.89	1.056	3.064	2.526	4.502	4.39	3.701	4.584	4.04	4.132	3.88	3.021	3.07	3.932	4.2	3.567
AUR62000563	blue	ultraviolet-B receptor UVR8 isoform X1	2.481	2.329	2.831	3.155	1.895	2.066	2.407	2.201	2.492	2.312	2.19	1.624	2.548	2.952	1.584	1.546	2.702	2.131
AUR62034683	blue	Catalyzes the formation of formate and 2-keto-4- methylthiobutyrate (KMTB) from 1,2-dihydroxy-3-keto-5- methylthiopentene (DHK-MTPene)	52.594	57.309	46.824	50.64	54.487	58.29	48.576	50.511	48.658	84.585	84.716	88.566	53.803	52.848	60.318	76.834	74.6	80.011
AUR62041911	blue	Belongs to the iron ascorbate-dependent oxidoreductase family	4.833	3.404	4.237	4.379	10.588	4.714	12.48	28.239	17.885	39.509	35.626	38.258	17.457	23.743	21.979	39.561	39.968	29.73
AUR62026770	blue	Cinnamyl alcohol dehydrogenase	1.813	1.82	1.67	6.056	4.615	4.311	2.422	3.586	2.887	16.011	12.356	11.294	4.923	7.48	6.434	14.162	17.088	10.228
AUR62015759	blue	Ataxin 2 SM domain	4.766	4.354	4.752	4.596	4.9	4.368	5.216	5.104	4.208	4.567	4.835	4.056	4.132	4.838	4.419	3.997	4.078	5.24
AUR62001991	blue	methyltransferase	5.99	5.973	6.501	8.539	6.412	5.323	6.012	6.761	7.457	5.152	6.121	6.538	7.415	7.441	6.46	5.744	5.95	6.08
AUR62020852	blue	Small subunit processome component 20 homolog	4.746	4.671	4.901	5.191	3.857	4.075	4.815	4.706	4.826	3.962	4.148	4.02	4.119	4.013	3.844	3.217	3.255	4.734
AUR62017089	blue	LRR receptor-like serine threonine-protein kinase	0.781	0.598	0.334	0	0.226	0.146	2.565	2.702	2.726	11.278	13.809	13.505	5.079	5.143	6.915	12.063	11.243	7.797
AUR62012890	blue	Chaperone DnaJ-domain superfamily protein	27.076	23.741	23.444	21.299	22.752	24.429	21.358	22.799	23.664	25.214	22.037	26.875	21.609	23.481	21.811	21.581	22.221	25.257
AUR62023520	blue	Deoxynucleoside kinase	9.827	10.013	11.3	9.712	9.77	11.982	8.411	8.442	9.206	7.415	7.868	8.142	8.195	7.881	8.154	6.214	6.394	5.5
AUR62000445	blue	ABSCISIC ACID-INSENSITIVE 5-like protein	17.747	19.377	17.492	15.639	17.377	17.046	15.901	18.5	20.337	24.286	23.57	23.547	19.19	17.676	18.263	21.083	19.978	14.408
AUR62019358	blue	phosphatase 2C	1.992	2.492	2.655	5.888	6.616	5.813	1.756	4.527	2.932	3.319	2.781	2.829	3.427	3.096	3.216	2.308	3.305	2.652
AUR62034120	blue	Mitochondrial inner membrane protease	25.655	26.12	25.58	29.801	39.758	35.381	29.693	30.897	29.399	43.188	40.799	39.995	33.739	32.228	33.897	39.472	39.023	42.696
AUR62004963	blue	DNA-directed RNA polymerase I subunit	2.426	2.858	2.295	0	2.371	1.257	2.516	2.513	1.479	2.695	1.667	3.894	3.258	1.966	1.944	1.922	1.495	2.484
AUR62022418	blue	transposon protein	0.591	1.206	0.673	0.862	0.606	0.589	0.476	0.515	1.04	0.437	0.44	0.761	0.337	0.346	0.547	0.169	0.976	0
AUR62001168	blue	Transmembrane protein 208 homolog	15.781	15.439	15.635	18.585	16.189	13.695	18.203	16.768	16.816	17.926	19.553	18.042	20.34	16.444	18.329	17.984	19.627	17.656
AUR62036765	blue	Prolyl endopeptidase-like	1.787	1.727	1.97	1.262	1.598	1.984	25.53	23.008	24.777	35.671	39.189	31.168	36.271	31.851	36.992	33.444	29.726	33.256
AUR62029130	blue	heterogeneous nuclear ribonucleoprotein	18.355	18.425	13.204	13.702	13.915	16.974	18.605	16.619	18.005	18.654	18.521	17.05	17.673	15.771	19.285	19.065	18.497	18.05
AUR62030436	blue	Belongs to the UPP synthase family	1.415	1.398	1.217	1.199	0.58	1.076	5.254	3.124	5.064	6.338	7.341	5.927	5.484	3.944	5.325	7.286	4.805	3.038
AUR62020575	blue	omega-amidase activity	14.56	15.012	15.355	12.413	12.712	13.256	17.408	16.652	16.233	20.282	20.733	18.816	17.095	16.281	18.874	17.028	17.107	14.428
AUR62009583	blue	cytoskeleton organization	7.804	9.112	9.948	8.203	6.912	7.475	5.342	4.992	6.067	4.48	4.3	7.329	6.278	9.677	8.455	5.894	5.864	5.888
AUR62032826	blue	Ribulose-1,5 bisphosphate carboxylase oxygenase large subunit N-methyltransferase	1.376	1.405	1.079	1.772	1.091	1.242	1.007	1.332	1.222	1.199	1.748	1.439	1.469	1.933	1.265	1.528	1.575	1.078
AUR62011786	blue	Pentatricopeptide repeat-containing protein	1.267	1.352	1.594	1.891	0.964	1.583	1.672	1.68	1.238	1.311	1.704	1.368	1.596	1.759	1.26	1.26	1.186	1.15
AUR62018645	blue	transcription factor	5.754	6.757	7.324	6.929	5.927	6.781	5.52	5.65	4.885	7.937	7.873	8.45	7.534	6.215	7.143	6.666	6.968	5.745
AUR62032468	blue	Protein FAR1-RELATED SEQUENCE	4.042	3.745	3.99	3.688	3.502	2.961	3.396	4.158	3.58	4.116	4.953	4.426	3.613	4.239	4.444	4.529	4.539	4.235
AUR62018632	blue	NA	2.109	2.154	1.013	2.597	1.751	0.888	1.846	2.219	2.537	1.83	2.355	2.522	2.234	1.667	1.648	2.206	1.584	1.755
AUR62024021	blue	At1g08160-like	65.186	56.404	59.377	52.943	59.059	53.391	40.158	45.134	49.29	26.774	29.83	32.066	43.416	53.457	47.743	33.772	35.533	33.663
AUR62007871	blue	Prolyl oligopeptidase family protein	4.571	5.122	5.777	4.379	5.153	4.436	4.659	4.774	4.403	4.338	4.787	4.251	4.711	5.085	4.184	3.883	3.197	4.438
AUR62022984	blue	Belongs to the peroxidase family	9.081	9.128	11.535	7.503	10.161	9.84	7.316	10.832	8.729	17.417	17.543	17.449	12.318	15.437	11.543	20.587	19.671	19.39
AUR62015668	blue	DDRGK domain-containing protein	25.152	28.244	25.786	20.287	26.797	26.807	29.113	27.032	28.592	30.269	32.923	30.476	28.263	27.988	28.991	31.541	31.058	30.152
AUR62027188	blue	Belongs to the multi antimicrobial extrusion (MATE) (TC 2.A.66.1) family	0.827	1.152	0.848	0.988	0.434	1.224	1.365	1.181	1.66	1.629	2.183	1.7	1.66	1.466	2.075	0.774	1.591	1.501
AUR62008074	blue	DEAD-box ATP-dependent RNA helicase	25.183	25.554	25.958	22.74	21.367	22.314	19.196	21.866	22.493	20.726	20.299	21.173	16.926	17.823	17.027	18.208	19.042	23.373
AUR62011921	blue	Pentatricopeptide repeat-containing protein	1.193	1.193	1.3	1.633	0.89	0.949	1.624	1.172	1.266	1.298	1.055	1.556	1.583	1.284	1.114	0.96	1.081	0.993
AUR62010276	blue	cyclase family	12.575	11.449	14.134	11.943	12.485	11.45	14.143	15.585	13.379	20.366	18.558	17.859	17.479	13.517	15.467	20.414	18.434	14.792
AUR62021753	blue	Pentatricopeptide repeat-containing protein	10.458	10.556	11.062	13.075	11.215	10.759	7.352	7.896	8.638	8.166	8.503	8.503	7.603	7.838	8.731	6.653	8.012	6.741
AUR62012616	blue	Pre-mRNA-splicing factor CWC22 homolog	17.71	17.536	15.787	18.455	16.941	17.58	16.149	15.572	16.052	13.725	13.271	13.928	13.402	13.959	15.126	13.521	13.82	15.905
AUR62016797	blue	The coatomer is a cytosolic protein complex that binds to dilysine motifs and reversibly associates with Golgi non- clathrin-coated vesicles, which further mediate biosynthetic protein transport from the ER, via the Golgi up to the trans Golgi network	36.796	34.164	36.415	29.067	27.89	28.886	36.275	34.705	36.567	40.394	38.167	42.552	38.216	33.473	38.08	35.838	37.779	38.519
AUR62020699	blue	Pentatricopeptide repeat-containing protein	5.663	5.901	5.924	6.074	6.809	6.616	4.435	5.966	6.15	6.035	6.455	6.7	5.816	5.968	5.298	3.868	4.496	6.155
AUR62031648	blue	plasma membrane ATPase	4.404	4.695	4.664	6.358	4.473	6.79	2.861	3.367	3.89	3.065	3.838	3.816	3.479	3.978	3.63	3.738	1.994	3.866
AUR62011566	blue	ABC transporter C family member	0.71	0.625	0.56	0.718	0.644	0.797	0.283	0.515	0.532	0.668	0.5	0.456	0.382	0.472	0.25	0.478	0.425	0.145
AUR62003061	blue	Belongs to the sulfotransferase 1 family	1.835	1.323	0.774	0.709	0.187	0.666	57.816	44.085	57.487	66.245	69.373	67.823	60.74	50.61	58.408	61.133	63.475	49.571
AUR62028112	blue	Protein of unknown function, DUF599	9.732	7.587	4.935	9.624	6.77	7.752	14.869	13.27	13.624	16.043	20.22	13.104	12.681	9.153	10.247	10.777	12.572	15.325
AUR62026957	blue	Protein RRP5 homolog	8.497	8.232	8.009	8.01	8.017	7.654	8.173	7.889	7.805	6.706	6.784	6.597	6.98	7.384	7.261	5.484	5.46	6.112
AUR62019003	blue	Catalyzes the epimerization of the S- and R-forms of NAD(P)HX, a damaged form of NAD(P)H that is a result of enzymatic or heat-dependent hydration. This is a prerequisite for the S- specific NAD(P)H-hydrate dehydratase to allow the repair of both epimers of NAD(P)HX	9.196	8.034	8.177	9.448	7.754	7.534	7.73	9.758	9.869	9.684	9.931	8.54	10.542	9.415	9.512	9.595	9.476	13.056
AUR62038811	blue	NA	8.064	8.918	10.769	7.423	9.198	6.659	10.682	10.578	11.078	11.927	11.733	12.865	12.714	12.206	11.532	11.44	10.55	12.31
AUR62017045	blue	Glyoxysomal processing protease	4.67	4.839	5.052	3.609	4.007	4.818	4.951	4.47	4.354	5.494	4.679	4.997	5.043	4.198	4.382	5.747	5.069	4.572
AUR62000937	blue	NA	3.26	5.827	6.184	2.142	4.52	4.392	19.783	19.209	22.701	27.71	32.775	32.889	20.928	20.615	26.833	28.962	28.167	21.704
AUR62033297	blue	May be involved in the degradation of misfolded endoplasmic reticulum (ER) luminal proteins	14.39	13.408	14.322	13.34	13.509	13.519	17.54	14.891	16.846	15.52	15.877	14.817	16.757	16.05	18.748	13.702	16.306	13.518
AUR62032422	blue	U1-like zinc finger	3.305	4.434	3.587	3.831	2.583	3.6	2.184	3.091	2.201	2.772	2.461	2.292	2.13	2.936	2.396	1.919	2.076	2.588
AUR62013123	blue	Belongs to the disease resistance NB-LRR family	0.909	0.703	1.038	0.341	0.6	0.729	0.956	0.932	0.794	1.601	0.957	1.024	1.16	1.163	1.014	1.37	0.921	1.21
AUR62009445	blue	Basic leucine zipper	7.534	9.404	9.526	10.998	8.704	10.9	28.74	22.828	23.978	46.223	51.333	53.579	32.327	26.024	31.134	37.504	40.328	39.009
AUR62007395	blue	MOB kinase activator-like	21.074	23.526	23.849	20.291	21.67	23.511	20.39	21.339	20.289	25.415	24.725	25.294	22.173	22.48	23.799	24.356	23.526	22.704
AUR62041205	blue	CAP-Gly domain-containing linker protein	21.918	21.445	20.586	20.692	21.682	19.151	20.692	16.496	21.396	22.746	20.523	14.761	23.454	21.714	24.474	20.951	20.424	19.221
AUR62043436	blue	NA	13.286	15.526	13.84	13.987	15.103	14.77	10.292	12.091	11.619	10.503	11.654	8.789	11.94	10.097	9.982	14.035	10.769	13.04
AUR62007191	blue	Decapping nuclease DXO homolog	14.689	15.668	15.31	12.151	15.398	15.449	14.192	15.507	13.458	15.624	14.736	14.792	16.036	14.103	14.481	14.358	14.1	14.124
AUR62036490	blue	importin-7 homolog	39.793	41.94	37.024	46.941	42.58	43.041	39.841	39.768	39.502	34.603	34.211	37.161	37.909	40.898	36.571	30.642	34.075	41.91
AUR62021808	blue	ADP-ribosylation factor GTPase-activating protein	13.837	13.66	12.51	18.18	23.058	23.345	19.311	25.552	25.303	22.454	19.156	21.393	18.475	16.747	16.338	24.4	24.711	21.773
AUR62017851	blue	VQ motif	40.842	41.787	46.542	31.917	48.499	43.628	41.733	53.587	53.975	46.219	45.62	55.983	43.116	49.121	47.057	58.836	69.843	59.633
AUR62006434	blue	translation initiation factor activity	2.218	2.662	3.191	3.579	2.922	2.621	2.704	4.017	2.908	1.859	2.564	1.94	2.837	3.075	2.554	2.405	2.582	2.59
AUR62029369	blue	May be involved in modulation of pathogen defense and leaf cell death	3.047	2.27	1.815	1.352	1.522	1.825	2.733	2.541	2.144	2.424	2.529	2.411	3.023	2.191	2.573	1.961	2.214	2.467
AUR62040755	blue	Belongs to the protein kinase superfamily. Ser Thr protein kinase family	1.376	1.364	1.923	1.241	1.403	1.333	1.232	1.333	1.253	1.064	0.965	0.97	1.026	1.109	1.04	0.938	0.726	1.078
AUR62030766	blue	Protein BREAST CANCER SUSCEPTIBILITY 2 homolog	1.054	0.897	0.831	1.42	0.718	0.622	0.855	1.107	0.872	0.691	0.725	0.533	0.861	0.84	0.774	0.418	0.68	0.36
AUR62018607	blue	Belongs to the DEAD box helicase family	40.278	46.707	42.433	51.396	43.435	45.346	44.808	45.879	43.441	44.051	45.017	40.347	42.236	41.123	41.031	38.424	37.607	31.828
AUR62007232	blue	Vacuolar protein sorting-associated protein 55 homolog	18.363	18.414	17.125	4.36	16.485	15.272	17.555	15.89	14.402	23.228	19.028	20.907	17.95	18.768	20.052	24.78	21.139	22.092
AUR62003917	blue	Belongs to the helicase family	1.631	1.218	1.208	2.521	2.058	1.923	3.781	1.984	2.064	2.695	3.352	3.162	2.576	2.152	2.47	1.729	2.384	2.372
AUR62018519	blue	Belongs to the UDP-glycosyltransferase family	1.096	0.915	1.276	0	0.46	0.559	2.066	2.235	2.255	4.481	2.837	2.771	2.659	3.411	2.231	4.231	4.502	5.304
AUR62036400	blue	UPF0420 protein C16orf58 homolog	10.471	9.188	9.065	7.133	8.02	9.707	10.016	11.316	10.011	11.116	11.133	10.657	10.754	9.032	9.818	10.884	10.917	10.327
AUR62003948	blue	ZINC FINGER protein	0.455	0.279	0.187	1.197	0.105	0.102	0.378	0.409	0.206	0.202	0.407	0.211	0.281	0	0.19	0.469	0.208	0
AUR62003721	blue	MORC family CW-type zinc finger protein	0.914	0.836	0.781	0.75	0.924	0.855	0.573	0.983	0.582	0.55	0.574	0.64	0.763	0.843	0.714	0.686	0.654	0.507
AUR62026599	blue	U3 small nucleolar RNA-associated protein	19.847	19.924	18.245	25.979	21.608	23.379	21.269	21.582	22.602	18.469	19.845	18.987	18.939	18.939	19.242	17.423	17.481	21.841
AUR62004385	blue	E3 ubiquitin-protein ligase	4.054	5.58	5.746	4.168	4.276	3.719	3.985	3.758	3.472	4.974	5.552	4.578	4.924	4.903	4.664	5.446	4.921	3.285
AUR62034695	blue	NA	1.493	3.239	2.774	1.226	3.233	4.503	2.903	2.513	2.535	2.799	4.585	4.111	2.3	2.753	3.402	1.922	2.882	2.484
AUR62033530	blue	Monodehydroascorbate reductase	153.194	149.056	123.115	153.02	136.466	158.652	176.21	160.936	176.179	231.865	229.184	248.371	196.625	181.286	205.023	219.172	223.737	220.213
AUR62004208	blue	Protein of unknown function (DUF1442)	0.599	0.219	0.219	1.125	0.049	0.24	2.709	1.346	0.873	1.57	1.77	1.39	3.738	2.031	3.033	1.323	2.058	3.421
AUR62022060	blue	Inorganic pyrophosphatase	1.576	1.4	2.178	0	2.137	2.077	1.35	1	1.009	1.827	1.914	2.781	0.282	0.939	0.428	0.882	1.882	1.825
AUR62030960	blue	serine threonine-protein kinase	2.748	2.836	2.914	2.762	2.479	2.45	2.166	2.164	2.052	2.255	2.081	1.976	2.405	2.239	2.462	1.829	1.527	1.834
AUR62021031	blue	lipoate-protein ligase A	5.247	5.47	5.454	4.787	5.052	5.031	6.539	6.625	7.137	7.328	6.919	6.126	7.747	7.334	7.479	6.849	6.755	8.733
AUR62038592	blue	Serine threonine-protein phosphatase 6 regulatory subunit	25.394	24.751	23.734	22.928	23.885	24.866	22.202	21.743	23.004	21.802	22.735	20.875	21.837	21.862	20.221	23.613	22.231	21.101
AUR62030110	blue	Protein kinase PINOID-like	2.284	1.429	1.171	1.126	0.957	1.41	3.702	2.884	2.619	4.315	4.083	4.867	3.93	2.528	3.54	5.367	5.097	6.083
AUR62032717	blue	NA	18.175	19.44	28.006	25.434	43.858	27.765	20.525	47.674	39.328	48.271	65.949	73.573	25.957	36.154	32.044	42.921	53.041	52.979
AUR62031460	blue	NA	15.916	18.499	14.401	11.285	12.754	14.264	19.129	19.166	20.136	23.381	23.478	24.226	20.394	17.385	20.108	21.922	27.984	26.572
AUR62013837	blue	Enoyl-CoA hydratase 2	10.916	10.222	10.998	7.444	9.426	9.752	13.125	11.827	14.882	15.863	15.189	16.555	15.246	15.046	16.645	15.95	16.77	21.625
AUR62038283	blue	Catalyzes the formation of formate and 2-keto-4- methylthiobutyrate (KMTB) from 1,2-dihydroxy-3-keto-5- methylthiopentene (DHK-MTPene)	102.612	109.807	86.797	97.071	92.184	101.567	144.073	126.129	131.032	190.002	177.966	178.543	137.659	125.172	137.462	170.878	179.235	158.547
AUR62010143	blue	Outer envelope protein 64	6.88	6.827	6.49	6.989	8.748	8.28	7.504	7.403	7.328	5.871	6.081	6.004	7.066	6.634	7.149	5.342	4.545	6.138
AUR62022056	blue	Belongs to the complex I 20 kDa subunit family	80.861	78.33	67.518	53.426	72.843	82.422	99.967	92.843	92.605	116.943	107.496	112.51	104.314	97.182	108.831	102.897	123.496	112.014
AUR62043748	blue	Serine threonine protein phosphatase 2a regulatory subunit a	1.749	1.747	1.637	0.999	2.152	2.091	0.868	1.024	1.463	1.183	0.934	1.102	1.054	1.042	1.228	1.077	1.262	1.012
AUR62022584	blue	Belongs to the cysteine synthase cystathionine beta- synthase family	31.87	33.861	28.831	40.218	37.545	36.447	33.145	32.683	33.49	19.261	22.24	23.054	28.648	29.304	29.118	35.284	38.138	38.851
AUR62042887	blue	BEST Arabidopsis thaliana protein match is	13.289	13.465	11.801	9.624	13.177	12.685	13.567	12.8	13.861	23.716	19.753	22.81	14.293	16.651	16.025	24.787	25.624	27.863
AUR62035591	blue	GTPase-activating protein	14.865	16.519	15.672	15.18	16.094	15.662	17.285	16.507	16.401	21.55	18.887	20.301	17.549	18.521	16.504	19.737	20.95	20.708
AUR62026999	blue	N-acetyltransferase HLS1	19.421	19.066	11.99	21.146	21.94	26.697	70.077	59.765	78.15	107.962	112.937	100.566	82.76	72.027	80.967	78.645	73.75	60.476
AUR62003243	blue	guanine nucleotide-binding protein	19.866	19.522	20.471	18.882	18.293	17.916	17.98	19.34	19.122	23.216	21.906	22.12	19.241	19.26	19.61	24.102	22.572	24.214
AUR62001095	blue	Pentatricopeptide repeat-containing protein	7.385	7.039	5.048	4.116	3.103	3.969	13.556	12.357	15.81	21.88	22.248	18.943	17.331	14.198	14.828	16.48	13.419	8.343
AUR62032829	blue	isoform X1	6.093	5.94	6.318	6.368	6.479	7.306	6.069	6.411	6.31	6.154	5.568	5.74	6.258	6.458	6.6	6.596	6.22	6.453
AUR62044212	blue	FLORICAULA LEAFY homolog	0.599	0.35	0.307	0.562	0.544	0.816	0.488	0.336	0.581	0.19	0.382	0.446	0.571	0.316	0.49	0.22	0.294	0.57
AUR62007405	blue	Belongs to the MIP aquaporin (TC 1.A.8) family	0.352	0.24	0.301	0	0.068	0.395	5.111	2.765	3.055	2.086	3.276	5.782	1.265	1.113	1.344	1.813	2.148	2.343
AUR62017178	blue	60s ribosomal protein	3.626	3.53	3.892	6.7	4.975	4.197	3.82	3.688	3.849	4.029	3.481	3.942	3.433	3.224	3.305	2.918	3.112	3.772
AUR62006233	blue	Belongs to the iron ascorbate-dependent oxidoreductase family	17.359	15.754	12.824	30.664	28.564	26.116	27.613	41.253	27.373	140.711	144.441	141.483	66.706	69.867	70.855	158.124	174.263	117.984
AUR62032280	blue	Stem-specific protein	41.42	41.865	38.535	34.041	40.675	41.513	43.404	38.079	38.053	52.642	53.005	51.689	47.826	44.996	46.109	48.527	49.346	40.167
AUR62010200	blue	Aminoacylase-1-like isoform X1	3.439	4.526	4.048	3.012	4.443	3.459	5.918	3.773	5.393	4.273	4.182	4.105	4.369	4.778	3.98	4.984	5.45	3.73
AUR62028527	blue	Cytochrome b-c1 complex, subunit	83.888	84.637	76.077	103.475	99	115.492	130.029	112.225	118.86	134.059	151.81	137.231	116.879	108.429	128.569	127.812	133.116	143.338
AUR62000967	blue	5'-3' exoribonuclease activity	13.718	12.749	13.452	13.77	14.438	12.777	12.44	11.777	12.797	12.396	12.388	12.445	12.14	12.597	12.619	14.21	14.3	12.364
AUR62023619	blue	Transcription initiation factor TFIID subunit	3.932	3.395	3.782	3.196	3.091	3.595	3.364	2.73	3.81	3.558	3.079	3.62	2.915	3.119	3.886	1.775	2.969	2.699
AUR62004244	blue	NA	14.62	13.825	14.267	18.497	17.453	14.405	15.165	14.402	17.227	13.295	14.395	15.885	14.348	14.152	14.78	17.149	14.499	12.977
AUR62020552	blue	NDR1-like	0.92	0.94	0.629	1.007	0.531	1.033	1.511	1.032	1.215	0.085	0.343	0.356	0.787	0.485	1.278	1.382	1.053	0
AUR62032432	blue	Belongs to the cytochrome b5 family	106.703	124.311	119.079	124.116	135.794	126.898	101.841	115.923	107.128	132.311	150.667	160.533	118.178	119.301	111.808	135.576	147.618	136.084
AUR62002456	blue	Polygalacturonase-like	1.533	1.442	1.406	1.06	1.258	2.173	1.59	1.629	1.187	0.09	0.18	0.094	0.746	0.68	0.714	0.415	0.138	1.074
AUR62004413	blue	Catalyzes the reversible reaction in which hydroxymethyl group from 5,10-methylenetetrahydrofolate is transferred onto alpha-ketoisovalerate to form ketopantoate	3.374	3.263	3.031	3.923	3.346	3.452	4.088	3.518	3.144	3.516	3.002	3.635	3.619	2.612	4.262	4.305	3.69	4.373
AUR62014472	blue	BEL1-like homeodomain protein	3.329	4.175	4.542	3.538	3.705	3.435	3.326	3.901	3.547	5.575	5.55	5.336	4.827	4.979	4.463	5.862	5.294	4.889
AUR62011337	blue	ABC transporter B family member	40.635	43.376	40.677	35.013	26.538	29.938	28.281	27.126	28.376	22.572	22.891	23.239	26.748	24.915	28.153	19.678	20.867	20.819
AUR62037424	blue	source UniProtKB	5.178	6.622	5.942	7.49	5.57	5.999	5.026	5.838	6.131	6.043	6.129	5.15	4.806	4.981	4.776	6.299	5.354	4.744
AUR62008944	blue	protein trichome birefringence-like 19	28.392	22.695	27.107	25.64	21.746	19.079	37.742	35.537	33.142	35.39	31.502	35.549	50.82	48.098	46.5	38.254	32.849	32.688
AUR62029428	blue	cytoskeleton organization	6.155	6.529	6.636	6.261	7.936	6.508	5.89	4.367	4.046	4.235	5.456	5.479	5.628	5.859	5.461	4.09	4.635	6.344
AUR62030911	blue	methionine sulfoxide reductase	31.071	28.328	28.79	20.604	25.365	29.54	31.72	31.624	29.962	38.604	38.428	42.335	38.103	38.631	41.713	36.216	39.536	41.76
AUR62010693	blue	Belongs to the short-chain dehydrogenases reductases (SDR) family	2.928	3.928	3.181	3.445	4.14	4.17	2.947	3.973	3.513	5.099	5.517	5.524	3.995	4.145	4.553	4.501	4.251	4.655
AUR62039398	blue	Converts proline to delta-1-pyrroline-5-carboxylate	62.668	71.822	62.992	96.2	89.978	88.33	103.19	100.564	101.866	126.451	134.262	121.971	95.647	80.237	89.772	122.041	111.217	122.811
AUR62022958	blue	NA	0.916	1.404	0.611	0	0.9	0.36	0.38	1.028	0.519	2.342	2.815	2.709	0.612	1.062	1.05	2.949	4.142	4.27
AUR62017563	blue	Protein of unknown function (DUF1664)	38.75	43.818	33.782	36.113	36.092	37.701	36.542	39.349	39.658	46.217	44.256	43.026	41.072	37.515	39.322	52.39	43.92	33.472
AUR62022467	blue	Heptahelical transmembrane protein	2.096	2.082	2.237	3.018	2.189	2.514	0.685	1.16	1.203	6.572	6.254	5.227	2.153	2.027	2.094	4.732	4.337	3.441
AUR62023037	blue	BURP domain-containing protein	27.925	24.538	17.555	27.416	20.455	24.18	27.182	18.39	20.533	13.296	15.63	15.3	20.139	13.712	19.022	13.669	15.837	19.611
AUR62005405	blue	Pentatricopeptide repeat-containing protein	1.308	1.482	0.976	1.875	1.072	0.561	1.357	1.495	1.535	1.348	1.594	1.462	1.637	1.153	1.487	1.103	1.089	1.584
AUR62035858	blue	Cyclic phosphodiesterase-like	63.526	68.504	58.504	60.828	61.199	75.717	70.246	62.772	67.349	89.836	96.032	95.693	67.179	62.123	77.173	95.368	99.366	95.329
AUR62003596	blue	Zinc finger BED domain-containing protein RICESLEEPER	7.322	6.419	9.234	10.216	6.662	9.164	10.821	12.217	10.784	8.423	8.396	6.762	3.527	6.282	5.535	5.506	6.599	4.314
AUR62027632	blue	NA	4.748	4.618	6.49	8.911	6.921	5.456	5.042	7.231	6.143	7.535	6.061	5.505	6.966	6.195	6.006	6.694	7.373	1.505
AUR62019322	blue	cinnamoyl-CoA reductase 1-like	47.188	50.719	46.101	40.662	41.223	41.442	50.947	52.221	50.497	63.227	60.232	63.834	59.795	57.479	59.63	61.125	65.246	65.444
AUR62034173	blue	exocyst complex component	20.92	21.223	21.731	19.995	23.528	22.612	20.722	21.613	21.178	24.102	24.294	23.422	24.668	24.495	23.293	23.654	22.101	18.789
AUR62004957	blue	Pathogenesis-related protein	1.3	0.774	0.666	2.846	2.252	1.094	45.494	63.685	40.339	111.295	98.829	115.149	48.495	79.204	63.971	159.501	160.978	79.303
AUR62002506	blue	F-box Kelch-repeat protein	3.799	4.05	3.723	4.936	4.533	4.92	2.814	3.279	2.741	3.478	2.844	3.34	2.615	4.047	2.566	4.622	2.627	1.112
AUR62008202	blue	Scaffold protein for the de novo synthesis of iron- sulfur (Fe-S) clusters within mitochondria, which is required for maturation of both mitochondrial and cytoplasmic 2Fe-2S and 4Fe-4S proteins	174.004	189.687	147.344	182.733	185.635	194.205	168.408	169.812	164.276	204.385	215.401	210.334	175.264	170.582	186.105	224.266	214.348	195.682
AUR62009303	blue	tocopherol cyclase	9.325	8.995	9.197	6.072	6.721	7.629	9.672	8.329	8.987	10.571	9.929	8.322	9.074	8.079	9.828	10.5	10.235	12.306
AUR62038492	blue	transmembrane ascorbate ferrireductase	19.945	19.49	18.523	21.58	21.867	18.525	13.629	17.643	19.924	7.647	11.532	12.243	13.978	17.886	15.482	13.493	13.157	15.62
AUR62020240	blue	NA	1.146	1.538	0.839	1.721	1.324	0.882	4.585	3.013	4.077	4.11	4.791	4.404	4.035	3.243	3.002	3.541	4.159	4.795
AUR62034213	blue	synthase	0.185	0.054	0.109	0	0.612	0.149	1.208	1.248	0.39	5.147	5.293	4.021	1.495	1.506	2.206	4.294	3.787	5.287
AUR62017501	blue	acetyltransferase At3g50280-like	16.985	17.282	11.14	17.229	7.142	11.565	16.128	13.946	18.523	24.56	22.599	22.446	16.611	13.556	16.719	25.404	24.51	19.122
AUR62035186	blue	bZIP transcription factor	60.011	62.843	65.493	68.594	69.938	68.15	58.107	65.964	66.148	91.633	87.998	95.293	68.864	76.965	77.308	74.313	77.732	86.693
AUR62015753	blue	protein disulfide oxidoreductase activity	0.282	0.719	1.155	1.85	0.488	1.106	1.46	1.264	0.797	1.721	1.573	1.143	1.012	1.039	0.733	0.363	1.289	0
AUR62017135	blue	AI-2E family transporter	18.212	20.198	19.549	16.878	14.099	17.048	18.973	18.396	20.907	24.575	23.929	24.096	23.487	20.757	22.402	28.632	25.923	26.902
AUR62025568	blue	Poly (ADP-ribose) polymerase	1.001	0.98	1.091	0.548	0.964	1.241	0.887	0.89	0.638	0.95	1.235	0.726	0.986	1.077	0.782	0.806	0.692	0.833
AUR62003285	blue	Belongs to the cyclin family	6.275	6.199	5.777	5.384	5.74	6.325	6.588	5.749	5.886	6.374	6.894	7.81	6.497	7.341	5.657	7.452	6.829	7.843
AUR62007042	blue	Phosphoenolpyruvate carboxylase family protein	15.371	18.058	13.093	13.666	9.146	13.232	5.994	9.727	7.785	23.754	21.945	20.503	17.271	16.503	17.699	18.747	17.92	23.85
AUR62025132	blue	intermembrane lipid transfer activity	12.038	14.089	13.728	13.328	13.907	13.132	15.292	13.737	15.543	16.154	16.392	16.467	15.141	13.256	15.148	15.846	15.864	17.107
AUR62000059	blue	G-type lectin S-receptor-like serine threonine-protein kinase	0.364	0.43	0.393	0	0.663	0.344	0.556	0.644	0.455	0.595	0.577	0.511	0.492	0.484	0.738	0.591	0.679	0.255
AUR62035632	blue	calcium-binding protein CML21	16.206	21.351	20.754	21.074	18.786	18.439	16.637	17.566	16.218	23.904	21.19	21.292	22.779	20.75	21.608	17.374	20.316	19.882
AUR62016802	blue	Belongs to the TRAFAC class myosin-kinesin ATPase superfamily. Kinesin family	22.582	22.082	29.221	22.224	24.036	19.366	17.603	17.891	18.257	16.115	15.32	17.259	20.239	22	20.177	16.296	15.597	17.641
AUR62008070	blue	hydrolase	1.541	2.141	2.181	0.81	1.959	2.18	1.119	1.349	1.501	1.61	1.24	1.251	1.077	1.722	1.381	1.746	1.446	0.821
AUR62028470	blue	transposon protein	9.428	10.544	8.968	10.833	9.07	8.41	10.634	10.701	13.353	9.121	11.332	8.48	11.414	11.787	9.748	12.738	9.558	11.455
AUR62008502	blue	UDP-glucose 6-dehydrogenase	8.327	10.124	14.59	11.867	10.358	8.556	6.147	6.354	6.834	3.524	3.223	3.857	7.919	9.89	7.183	4.708	4.26	5.573
AUR62020788	blue	Golgi to ER traffic protein 4 homolog	7.557	7.189	6.51	6.417	7.601	8.127	7.748	7.513	8.197	7.661	8.087	8.129	8.794	8.327	8.082	9.248	6.904	9.563
AUR62019646	blue	Integral membrane protein DUF92	8.088	8.03	7.785	8.855	7.527	6.456	8.342	9.429	7.529	6.29	7.629	6.981	7.061	7.908	6.179	6.942	6.478	6.58
AUR62040555	blue	C2 domain	47.243	52.119	50.416	48.215	52.543	51.216	28.421	31.382	31.715	34.357	34.596	35.176	34.826	35.734	34.383	37.166	37.262	36.482
AUR62021032	blue	Werner syndrome-like exonuclease	1.89	2.079	1.044	2.866	1.764	2.938	11.915	10.199	15.064	23.264	20.059	21.498	14.636	12.949	15.073	25.835	22.547	26.137
AUR62034124	blue	Belongs to the argonaute family	0.329	0.527	0.481	0	0.271	0.316	1.704	1.58	1.753	2.033	2.202	1.905	1.735	3.116	2.347	1.571	1.02	1.874
AUR62009419	blue	Belongs to the CTL (choline transporter-like) family	6.807	6.461	8.042	7.314	6.987	6.76	10.026	9.939	11.603	9.868	9.13	8.978	8.992	8.56	9.411	10.62	9.44	7.749
AUR62008824	blue	Belongs to the zinc-containing alcohol dehydrogenase family. Class-III subfamily	43.18	43.298	43.467	33.999	39.143	40.227	40.324	39.239	38.121	43.493	44.03	43.368	45.77	42.65	45.612	46.952	46.553	44.469
AUR62011517	blue	function	15.487	16.062	15.03	14.469	16.42	16.997	16.027	16.916	15.702	18.314	16.491	16.48	16.542	16.574	15.417	16.748	16.737	19.702
AUR62023379	blue	Metacaspase-1-like	16.4	17.846	15.214	13.21	15.301	15.295	19.096	16.42	15.741	20.146	18.279	20.02	18.161	18.196	20.625	18.569	18.568	18.465
AUR62022055	blue	Far upstream element-binding protein	63.826	63.48	61.575	63.259	64.245	62.395	57.468	59.233	53.917	53.746	55.896	51.806	52.708	53.313	54.25	51.94	51.388	53.167
AUR62031303	blue	Belongs to the TRAFAC class dynamin-like GTPase superfamily. Dynamin Fzo YdjA family	3.985	3.907	4.721	3.723	4.338	3.698	3.105	3.657	2.767	2.853	3.324	2.67	3.256	3.901	3.266	2.736	3.223	3.537
AUR62007851	blue	heat shock protein	12.705	12.336	11.761	16.647	14.872	14.811	13.143	13.404	14.345	11.093	11.681	10.128	12.32	14.243	12.127	9.092	9.627	11.022
AUR62044175	blue	G-type lectin S-receptor-like serine threonine-protein kinase	0.967	0.561	1.126	1.154	1.091	1.085	2.962	3.057	2.288	10.738	12.023	8.584	7.671	5.996	7.186	9.276	7.943	8.189
AUR62003487	blue	isoform X1	11.403	11.393	12.197	15.307	10.441	10.462	11.754	12.124	10.432	12.041	13.407	11.83	7.361	8.185	9.011	11.726	11.877	14.101
AUR62009454	blue	sodium-coupled neutral amino acid transporter	1.274	2.079	1.156	2.502	1.472	1.792	41.566	42.49	45.95	86.343	96.231	100.37	51.372	44.407	52.918	74.634	65.064	68.253
AUR62036523	blue	RNA polymerase II transcription regulator recruiting activity	0.622	0.37	0.637	0	0.18	0.407	1.182	1.104	0.528	0.806	0.579	0.841	0.851	0.491	0.701	0.934	0.296	0.69
AUR62001552	blue	transcription factor	17.761	18.438	19.535	20.862	20.355	19.553	12.871	12.804	13.197	12.401	12.297	12.411	11.645	11.391	11.494	10.812	10.444	10.179
AUR62012324	blue	38.1 kDa protein-like	17.517	18.276	15.912	18.538	16.221	18.31	21.917	19.465	21.429	26.764	25.87	25.658	22.727	21.942	23.914	30.925	27.212	29.325
AUR62031177	blue	Ubiquitin-like modifier-activating enzyme atg7	9.078	8.733	8.468	12.285	9.384	9.38	12.386	11.04	11.733	12.141	13.012	12.355	11.004	10.983	10.756	13.242	13.196	12.19
AUR62038079	blue	ultraviolet-B receptor UVR8	3.453	2.351	3.755	1.375	4.594	4.581	2.171	2.701	2.606	2.674	3.273	2.305	2.902	1.764	1.962	1.347	2.754	0
AUR62024007	blue	O-methyltransferase that catalyzes the 2 O-methylation steps in the ubiquinone biosynthetic pathway	6.723	7.869	6.97	4.963	6.022	6.614	9.481	8.563	9.066	7.805	7.763	7.183	10.397	10.588	8.421	10.893	10.979	8.046
AUR62023747	blue	Belongs to the disease resistance NB-LRR family	4.186	3.593	3.081	5.736	3.649	3.892	6.766	5.332	5.99	5.25	6.139	5.747	5.486	5.305	6.154	6.084	4.732	7.523
AUR62026309	blue	Zinc finger MYND domain-containing protein	7.171	8.01	7.39	9.323	8.5	8.133	6.857	7.796	6.681	8.257	8.927	6.799	6.789	7.675	6.848	6.731	6.325	7.459
AUR62000603	blue	4,5-DOPA dioxygenase	40.268	43.259	39.77	51.72	45.336	47.915	56.398	53.382	53.296	53.394	55.971	52.586	56.266	56.004	55.835	51.525	50.395	43.676
AUR62012518	blue	Serine threonine-protein kinase	1.058	0.926	0.594	0.993	0.96	0.961	0.993	0.791	0.741	0.699	0.872	0.38	0.983	0.716	0.971	1.037	0.547	1.341
AUR62000660	blue	Belongs to the calycin superfamily. Lipocalin family	1.022	1.066	0.911	1.752	1.463	1.447	1.705	2.843	2.465	2.765	2.631	2.396	1.894	1.943	1.829	3.433	2.873	2.367
AUR62039200	blue	NA	4.341	4.513	4.571	4.11	4.97	5.136	4.989	5.223	5.977	4.258	5.286	5.215	5.222	5.687	4.889	4.33	5.952	4.686
AUR62016317	blue	transmembrane transport	0	0.588	0.177	0	0.067	0.258	1.553	1.486	2.021	3.134	2.701	3.271	2.72	2.427	2.699	2.965	2.24	4.599
AUR62044138	blue	TSL-kinase interacting protein	7.764	6.747	8.327	6.082	4.497	4.511	6.264	7.108	5.598	7.644	7.92	8.368	6.332	6.697	6.927	5.689	7.873	8.124
AUR62027234	blue	Belongs to the UDP-glycosyltransferase family	9.374	12.902	8.67	12.047	6.709	10.178	18.705	11.32	14.649	23.884	24.809	24.927	17.58	13.636	18.575	34.891	38.124	24.417
AUR62018398	blue	U3 snoRNA binding	12.926	12.236	13.252	11.619	12.75	12.891	12.101	12.399	12.001	10.445	9.202	9.229	10.912	11.133	10.021	9.576	9.246	10.162
AUR62044147	blue	Belongs to the peptidase A1 family	12.257	11.297	12.883	11.045	8.639	8.841	9.454	10.08	11.923	10.569	10.082	11.184	7.862	9.046	8.067	12.874	17.266	11.193
AUR62004103	blue	Pentatricopeptide repeat-containing protein	3.161	3.05	2.525	2.038	2.621	2.525	2.595	2.241	2.437	2.65	2.296	2.091	2.748	2.432	2.384	1.947	2.086	2.323
AUR62009831	blue	ZINC FINGER protein	8.227	8.786	7.663	8.478	6.771	7.847	10.988	10.38	11.202	15.294	15.797	13.405	13.752	11.673	14.677	14.399	15.014	17.182
AUR62004041	blue	Zinc finger BED domain-containing protein RICESLEEPER	12.344	11.857	16.959	11.162	15.838	13.5	12.993	13.067	12.07	10.068	10.587	10.623	14.491	14.939	14.265	10.208	11.018	9.093
AUR62000632	blue	TENA/THI-4/PQQC family	15.585	16.257	16.219	15.215	15.488	16.039	18.181	16.234	18.022	20.651	20.28	21.28	19.353	18.14	19.753	19.255	19.249	15.418
AUR62035089	blue	U-box domain-containing protein	56.073	52.651	50.916	54.668	53.365	54.897	55.16	53.612	51.34	50.925	48.44	49.845	49.956	50.813	51.23	51.448	49.523	47.4
AUR62036777	blue	piezo-type mechanosensitive ion channel homolog	6.104	6.247	5.584	6.07	4.375	4.674	5.879	5.302	5.393	5.386	5.698	5.583	5.353	5.472	5.057	5.445	4.885	5.545
AUR62028058	blue	FBD-associated F-box protein	2.713	2.366	3.46	2.609	2.714	2.823	2.437	2.302	1.948	2.279	2.144	1.918	2.073	2.511	1.793	2.3	2.348	2.203
AUR62028983	blue	growth-regulating factor	4.596	3.622	3.278	5.907	4.04	3.533	6.84	4.149	4.185	3.053	3.236	3.128	4.464	4.212	4.424	4.631	2.801	6.651
AUR62038347	blue	methyltransferase involved in the maturation of rRNA and in the biogenesis of ribosomal subunits	28.438	28.265	26.755	28.445	27.603	28.483	29.921	30.053	28.795	22.905	21.263	21.259	26.002	27.358	26.883	20.54	21.672	21.554
AUR62020091	blue	AT-rich interactive domain-containing protein	6.545	7.412	7.972	8.513	8.908	7.273	9.208	7.999	8.877	7.343	9.12	8.791	8.785	8.672	9.046	6.674	8.453	9.49
AUR62022979	blue	Nop53 (60S ribosomal biogenesis)	25.033	24.061	23.446	29.612	31.211	27.694	26.339	26.677	26.436	18.463	19.301	18.99	23.488	21.725	22.134	20.815	18.604	20.806
AUR62039750	blue	Involved in the biogenesis of the 60S ribosomal subunit	35.362	35.527	32.956	42.264	42.153	42.968	42.112	41.644	41.05	34.437	33.159	34.155	34.407	35.885	36.816	30.468	33.102	42.828
AUR62019715	blue	magnesium transporter	14.453	13.717	14.495	17.027	14.745	14.503	18.331	18.864	18.141	20.943	16.582	19.672	18.877	18.583	19.803	17.494	17.257	19.346
AUR62027115	blue	Belongs to the GRAS family	12.057	12.276	9.538	16.536	12.433	14.558	18.371	15.005	16.088	19.779	22.27	21.32	19.184	15.744	17.92	21.417	21.395	24.286
AUR62021287	blue	alpha-L-fucosidase 1-like	0.476	0.299	0.338	0.481	0.592	0.329	1.138	0.78	0.497	2.845	2.043	2.46	1.916	2.12	1.753	2.826	2.386	1.948
AUR62041751	blue	NAD(P)-binding Rossmann-fold superfamily protein	1.366	0.845	2.47	0.472	1.62	1.615	0.932	1.816	1.262	2.677	1.968	2.543	1.957	2.956	1.461	2.222	3.621	3.351
AUR62009607	blue	ACT domain-containing protein	19.995	22.253	20.371	19.195	23.148	23.1	26.628	28.342	26.418	36.174	33.617	33.977	29.539	28.901	31.137	34.716	32.911	29.455
AUR62043620	blue	atp sulfurylase	174.61	186.495	152.9	160.917	155.246	174.399	217.538	202.947	216.964	238.13	232.933	248.275	191.555	184.258	195.455	187.824	201.042	169.407
AUR62007282	blue	acetylornithine	43.148	48.106	36.562	36.172	38.963	39.981	50.197	46.491	47.535	53.003	53.24	56.614	45.596	42.977	50.239	46.41	49.915	63.002
AUR62004893	blue	poly(rC)-binding protein	44.278	44.078	40.165	43.338	47.312	44.403	42.952	42.799	41.798	36.45	38.602	37.689	39.534	40.083	39.599	36.979	41.114	39.188
AUR62011347	blue	NA	598.234	602.299	767.014	744.653	1124.93	818.266	425.757	506.878	512.621	420.917	475.61	544.441	509.796	594.93	483.018	589.907	556.301	571.8
AUR62003998	blue	OTU domain-containing protein	22.264	23.08	23.213	23.732	26.4	28.951	25.838	26.4	25.967	35.562	34.862	32.439	27.784	27.092	26.214	33.205	28.553	24.049
AUR62023283	blue	NA	21.249	23.999	21.139	16.561	18.307	20.112	24.001	22.836	26.81	21.107	21.321	25.265	22.101	26.947	24.388	22.024	22.873	16.783
AUR62017567	blue	NA	7.049	8.113	6.787	7.163	7.693	8.305	6.14	6.425	6.834	9.172	10.309	8.67	8.119	8.249	7.465	11.231	8.467	7.259
AUR62005013	blue	NA	15.971	18.357	14.46	14.533	14.616	14.9	14.486	14.043	15.42	16.207	18.997	17.476	16.119	15.956	17.79	19.582	18.196	17.489
AUR62012034	blue	phosphatase 2C	1.029	0.777	0.826	1.176	1.086	1.256	1.114	0.804	1.318	0.796	0.7	0.259	0.965	0.991	0.653	0.691	0.615	0.596
AUR62010330	blue	transcription factor	3.452	3.802	3.582	3.279	2.763	2.591	3.193	3.968	4.285	4.875	4.46	4.22	3.161	2.586	4.247	2.195	3.308	3.323
AUR62001632	blue	DUF761-associated sequence motif	3.821	3.623	4.197	1.793	4.177	2.757	1.698	3.063	2.935	5.457	5.182	3.955	3.083	4.601	3.34	2.459	3.201	3.633
AUR62011345	blue	Organ-specific protein S2-like	675.963	892.277	978.36	758.608	1136.18	813.187	488.258	614.989	594.56	485.857	463.9	585.379	533.064	689.609	570.096	574.349	543.496	617.626
AUR62025379	blue	Histone-lysine n-methyltransferase	2.656	2.826	2.678	4.071	3.478	3.578	2.457	2.26	2.18	2.016	2.547	2.233	2.637	2.239	2.606	2.451	2.204	1.768
AUR62005112	blue	Sodium hydrogen exchanger	15.289	16.494	15.675	19.451	17.383	18.189	14.77	14.439	14.628	13.607	13.831	14.95	13.408	15.403	15.199	11.782	14.446	11.11
AUR62027016	blue	nucleobase-ascorbate transporter	22.388	22.345	17.074	16.156	11.674	14.238	23.388	19.635	21.276	22.037	21.379	19.419	22.911	22.001	24.145	23.402	21.81	17.795
AUR62042965	blue	Protein of unknown function (DUF1639)	18.944	18.499	19.917	19.984	18.929	18.935	22.015	22.811	18.942	23.197	23.167	21.724	22.58	20.983	21.32	18.335	17.247	21.171
AUR62028949	blue	auxin-binding protein	3.927	5.07	3.191	18.497	11.556	13.724	40.196	25.529	23.909	22.557	30.21	28.353	17.656	15.383	19.994	30.526	34.171	31.569
AUR62040749	blue	Belongs to the phosphoglycerate kinase family	245.553	245.824	227.753	225.08	227.386	225.146	265.96	246.938	247.327	245.189	244.462	249.955	300.643	305.407	313.851	237.334	242.451	247.508
AUR62040654	blue	Epimerase family protein SDR39U1	0.793	0.996	1.313	0.801	1.303	1.266	1.075	0.753	0.759	0.745	1.056	0.813	0.72	1.221	0.762	0.942	0.942	0.406
AUR62017282	blue	IQ-domain	67.652	66.737	69.134	51.923	57.592	55.189	48.964	44.212	44.884	43.389	41.641	45.175	47.333	44.599	48.077	47.594	47.003	45.574
AUR62029096	blue	DNA-dependent RNA polymerase catalyzes the transcription of DNA into RNA using the four ribonucleoside triphosphates as substrates	9.981	9.868	8.999	11.47	8.9	8.753	9.569	9.189	8.709	6.842	7.841	6.895	8.349	8.554	8.616	5.559	5.616	6.597
AUR62043065	blue	Regulatory subunit of the dimeric E1 enzyme. E1 activates RUB1 NEDD8 by first adenylating its C-terminal glycine residue with ATP, thereafter linking this residue to the side chain of the catalytic cysteine, yielding a RUB1-ECR1 thioester and free AMP. E1 finally transfers RUB1 to the catalytic cysteine of RCE1	22.249	23.417	20.993	19.702	18.805	18.485	25.565	23.438	22.75	28.474	25.947	26.334	27.667	23.36	27.382	24.922	24.398	23.595
AUR62040369	blue	Belongs to the TRAFAC class myosin-kinesin ATPase superfamily. Kinesin family	20.186	19.64	22.731	21.013	16.466	16.346	17.66	16.038	14.997	12.539	12.592	14.552	16.228	17.942	16.743	13.55	14.066	13.738
AUR62035334	blue	NA	20.403	27.364	22.556	30.682	24.281	24.695	25.37	26.483	22.821	36.733	33.498	36.484	27.645	26.941	26.762	22.786	21.097	24.546
AUR62034150	blue	NA	8.291	7.988	7.858	12.331	9.578	10.36	7.95	11.586	8.412	7.212	11.095	7.437	7.471	8.243	8.474	9.465	9.845	5.207
AUR62013493	blue	Belongs to the peptidase S10 family	5.234	4.605	4.925	3.879	3.38	3.314	2.812	3.404	2.887	3.727	3.298	3.299	3.804	4.271	3.775	2.903	2.764	3.573
AUR62021089	blue	Belongs to the UDP-glycosyltransferase family	0.426	0.334	0.47	0.86	0.832	0.441	0.034	0.331	0.259	0.364	0.183	0.342	0.202	0.587	0.341	0.169	0.3	0
AUR62000489	blue	Pentatricopeptide repeat-containing protein	1.993	1.722	1.768	0.504	1.373	1.162	2.187	1.334	2.257	2.47	1.97	1.689	1.614	1.131	1.118	1.777	2.193	2.041
AUR62043936	blue	Serine threonine-protein kinase	1.408	1.111	1.214	0.841	0.961	1.185	1.859	1.293	0.833	1.706	1.68	1.781	1.117	1.281	1.067	2.472	2.233	2.13
AUR62000316	blue	High affinity nitrate transporter	0.032	0	0.099	1.264	0.296	0.612	0.1	0.036	0.073	0	0	0	0	0	0	0	0	0
AUR62034718	blue	cdc73,php	4.555	4.951	4.733	4.057	4.62	4.87	4.997	4.54	5.856	4.975	4.536	5.783	4.662	5.37	4.794	4.691	5.159	4.728
AUR62044059	blue	strictosidine synthase activity	7.667	7.112	8.737	9.23	5.787	7.269	6.527	7.439	6.571	10.69	11.532	11.369	8.031	7.565	6.81	8.73	10.521	11.387
AUR62012340	blue	Belongs to the peroxidase family. Classical plant (class III) peroxidase subfamily	6.991	7.856	7.287	8.602	8.32	7.506	6.233	8.266	7.386	8.157	7.731	8.865	9.822	11.236	10.645	11.86	10.328	12.452
AUR62041903	blue	BRCA1-A complex subunit	10.949	10.917	11.756	9.234	10.512	11.003	10.551	10.959	10.721	11.959	9.586	10.165	10.827	11.694	10.058	11.048	11.005	14.775
AUR62041156	blue	synthase	15.78	15.116	9.531	8.679	8.931	9.392	19.413	12.767	16.73	26.502	26.808	22.779	23.192	17.3	21.741	20.788	21.893	19.544
AUR62008182	blue	nucleoside-diphosphatase activity	9.52	11.104	11.147	9.357	11.053	9.3	8.939	10.391	10.859	10.497	11.296	10.185	10.948	10.132	10.412	11.186	11.192	10.747
AUR62041382	blue	Belongs to the glutamine synthetase family	20.309	22.558	20.049	20.356	20.899	19.718	18.003	20.278	18.75	30.914	33.957	26.122	22.794	20.983	22.663	27.656	26.091	26.203
AUR62009046	blue	aarF domain-containing protein kinase At4g31390	4.066	4.702	4.15	2.739	2.369	3.062	3.893	4.29	3.541	4.266	4.328	4.09	3.266	3.497	3.385	5.368	5.149	2.545
AUR62030366	blue	L-galactono-1,4-lactone dehydrogenase	7.806	6.668	6.5	5.284	6.04	6.904	8.318	7.646	7.258	7.622	7.557	7.872	7.799	8.675	8.207	7.553	8.527	7.874
AUR62035964	blue	Dirigent proteins impart stereoselectivity on the phenoxy radical-coupling reaction, yielding optically active lignans from two molecules of coniferyl alcohol in the biosynthesis of lignans, flavonolignans, and alkaloids and thus plays a central role in plant secondary metabolism	1.143	1.061	0.533	0	0.48	0.583	1.078	1.283	0.824	0.693	0.813	1.446	1.708	1.205	1.408	1.07	0.476	1.384
AUR62006114	blue	glutamate synthase	270.543	303.94	228.518	182.966	99.094	150.174	246.637	232.069	265.883	321.004	320.693	321.931	275.114	258.195	276.087	240.642	230.677	246.602
AUR62037125	blue	peptidase	1.623	1.751	1.272	1.438	1.243	1.147	1.835	2.17	2.189	2.898	2.791	2.559	2.454	2.191	2.071	2.63	2.505	1.457
AUR62023199	blue	methionyl-tRNA formyltransferase	4.261	5.117	5.452	7.165	5.986	5.357	4.384	4.858	4.013	4.166	6.168	3.676	5.146	4.418	4.51	3.949	4.837	4.992
AUR62006302	blue	Solute carrier family 40 member	6.177	7.167	5.53	5.334	4.121	4.492	9.295	6.412	7.749	10.923	10.528	9.382	8.638	7.182	8.943	11.276	8.628	11.197
AUR62007583	blue	SNAP receptor activity	8.803	8.419	6.733	7.343	7.587	7.372	10.797	7.684	10.045	12.574	11.393	9.478	10.333	10.087	9.608	11.333	10.873	13.953
AUR62039763	blue	NA	0.147	0.452	0.454	0	0	0	1.071	0.993	0.334	2.294	1.977	1.71	1.515	0.466	0.615	1.899	1.181	0
AUR62011734	blue	finger protein	27.799	27.662	26.705	28.609	26.731	26.063	23.789	24.665	23.524	25.119	25.254	25.885	20.922	23.74	22.812	24.365	26.757	26.823
AUR62005545	blue	HAD-hyrolase-like	4.17	4.758	4.042	5.137	4.592	3.876	5.272	5.814	5.791	7.276	8.588	7.404	5.956	6.867	5.838	7.466	6.077	5.639
AUR62032964	blue	lysine-specific demethylase	2.387	2.712	2.654	2.467	2.851	2.8	2.281	2.574	2.293	2.22	2.532	2.131	2.438	2.389	2.11	2.038	2.041	1.607
AUR62030170	blue	RNA polymerase Rpb1, domain 5	0.954	0.229	0.69	0	0.519	1.071	1.28	1.259	2.541	1.122	2.131	0.455	0.98	1.064	0.877	0.867	2.247	0.747
AUR62044104	blue	NA	21.669	21.629	25.228	19.301	16.972	15.116	12	12.708	13.652	15.709	16.888	14.621	14.774	12.643	14.221	13.397	13.659	13.04
AUR62029865	blue	interaction regulator family protein	20.454	18.577	19.119	16.995	18.711	20.842	17.051	15.484	17.757	16.946	18.994	16.905	17.382	17.522	17.322	18.735	15.511	18.657
AUR62005403	blue	Multiple C2 and transmembrane domain-containing protein	1.156	0.929	1.03	0.996	0.985	1	0.786	0.808	1.03	0.569	0.656	1.033	0.857	0.999	0.731	0.586	0.694	1.009
AUR62038455	blue	NA	29.628	31.631	26.173	34.939	32.313	37.576	29.108	30.265	31.454	28.641	24.777	28.259	25.931	25.321	28.845	23.12	28.247	32.907
AUR62037540	blue	ABC transporter B family member	5.632	7.009	5.593	4.624	8.132	9.087	5.111	6.122	4.184	5.866	5.897	5.509	4.88	5.007	3.3	6.797	5.034	2.343
AUR62002186	blue	DNA-directed RNA polymerase III subunit	3.341	2.963	2.614	1.155	4.418	3.404	2.827	1.973	2.836	2.246	2.651	3.007	2.347	2.316	2.381	2.15	2.012	2.341
AUR62021467	blue	NA	0.896	1.121	1.037	0.38	1.502	1.427	0.929	0.519	0.818	0.738	0.613	0.704	0.683	0.883	0.783	0.372	0.331	0
AUR62008407	blue	glutathione s-transferase	0.546	1.254	0.769	2.689	1.734	2.68	0.495	0.919	0.85	4.851	4.953	4.272	2.242	2.085	2.843	4.04	3.903	2.725
AUR62019353	blue	synthase	0.668	0.142	0.286	0.366	0.418	0.219	0.664	2.126	0.568	2.909	3.422	4.263	1.488	0.763	1.683	5.092	6.406	4.45
AUR62043662	blue	serine threonine-protein kinase	12.919	14.158	13.33	10.01	11.615	12.81	12.73	12.807	12.283	14.059	14.616	11.965	13.303	12.079	12.735	13.05	12.907	13.893
AUR62009703	blue	belongs to the protein kinase superfamily	5.457	5.924	8.803	9.275	10.713	9.552	13.022	11.713	15.38	33.026	33.438	32.256	21.673	20.047	21.647	27.266	24.65	26.165
AUR62006420	blue	LRR-repeat protein	2.415	3.06	2.953	3.822	2.588	3.004	3.108	2.514	3.162	2.262	2.34	2.361	2.54	2.974	2.758	1.723	1.698	2.711
AUR62029828	blue	Ribosomal protein S1-like RNA-binding domain	2.153	1.904	2.187	3.031	2.176	2.373	1.595	2.222	2.22	1.837	2.169	1.672	1.915	2.654	2.123	1.485	1.958	2.047
AUR62001673	blue	GDP-mannose transporter	0.322	0.388	0.36	0.384	0.473	0.394	0.486	0.328	0.53	0.52	0.523	0.746	0.601	0.37	0.396	0.527	0.569	0.779
AUR62014347	blue	disease resistance	1.124	1.259	0.78	0.794	1.103	1.139	0.877	0.963	0.862	0.967	0.769	1.093	1.179	1.184	0.982	1.027	0.843	1.77
AUR62026150	blue	NA	55.714	57.476	43.565	176.174	106.692	112.143	112.638	105.126	108.407	167.021	180.154	190.736	126.468	100.11	79.489	165.336	161.652	133.268
AUR62008099	blue	F-Box protein	20.14	23.373	26.045	18.042	17.054	18.325	19.307	20.547	21.895	40.556	38.175	38.965	29.852	30.832	28.572	28.777	29.332	25.393
AUR62032680	blue	ankyrin repeat-containing protein	2.566	2.938	2.079	1.631	1.004	1.371	5.903	6.038	5.365	11.795	10.402	9.334	8.204	5.976	5.756	10.124	8.691	11.297
AUR62012879	blue	carboxymethylenebutenolidase homolog	40.039	45.743	37.144	41.769	40.401	45.401	44.043	39.387	42.087	60.849	65.36	61.279	46.359	42.824	48.008	59.975	62.529	56.157
AUR62023713	blue	aspartate--tRNA ligase	19.72	17.858	19.039	24.316	24.035	24.785	26.081	23.563	20.953	24.461	25.377	20.571	23.072	24.211	26.262	22.019	23.296	29.739
AUR62018204	blue	ADP-ribosylation factor GTPase-activating protein	15.138	16.977	16.479	15.188	15.39	16.374	14.617	12.355	15.082	18.714	17.462	16.404	19.788	19.433	18.925	17.859	18.33	16.857
AUR62042878	blue	GDSL esterase lipase	4.373	4.577	5.155	8.617	5.43	3.313	4.082	6.011	5.322	6.68	6.472	3.803	6.287	6.797	4.669	6.474	7.255	5.822
AUR62027560	blue	Zinc finger MYM-type protein 1-like	10.152	8.1	9.36	7.873	11.24	9.219	11.408	12.303	11.973	17.663	16.183	13.692	13.54	11.924	11.641	14.068	14.925	14.08
AUR62008242	blue	RRP15-like protein	32.171	33.117	26.667	32.6	37.265	31.309	33.369	31.687	35.454	22.529	24.275	26.786	31.284	28.853	30.663	21.81	20.658	21.644
AUR62019265	blue	Belongs to the protein kinase superfamily	12.664	13.768	10.356	11.222	8.281	11.089	14.022	14.712	14.758	23.271	23.272	23.081	18.003	16.672	17.991	24.289	24.266	17.8
AUR62031665	blue	CWF19-like protein 2	0.619	0.144	0.202	0	0.586	0.537	0.613	0.632	0.478	0.501	0.283	1.175	0.347	0.534	0.44	0.725	0.516	0.375
AUR62009496	blue	protein C9orf85 homolog	33.308	38.656	37.108	34.419	40.641	43.808	39.816	36.299	39.404	35.936	36.01	34.963	36.899	37.354	39.824	34.415	35.667	27.049
AUR62012136	blue	phosphatase 2C	52.173	57.508	57.552	91.523	87.312	96.317	68.536	80.662	73.455	61.688	61.108	63.468	72.413	69.171	71.54	44.053	51.963	52.388
AUR62027702	blue	belongs to the protein kinase superfamily	86.975	85.337	87.757	68.345	84.135	79.368	77.623	80.958	76.749	79.015	75.72	75.316	77.37	79.184	70.653	88.018	89.95	77.687
AUR62007123	blue	Homeobox-leucine zipper protein	30.847	28.964	26.409	26.89	23.239	27.47	34.118	28.973	27.806	34.628	31.744	33.665	29.849	25.143	30.064	37.265	39.446	34.257
AUR62038767	blue	Outer envelope pore protein	13.983	17.889	16.108	11.853	15.459	18.143	19.026	20.754	21.448	20.129	20.909	22.054	20.924	20.123	19.737	20.131	19.27	17.016
AUR62032674	blue	HNH endonuclease	1.453	1.088	0.993	1.273	1.847	1.686	1.256	1.305	1.536	1.722	1.461	1.685	1.493	1.378	1.918	1.746	1.608	0.645
AUR62007263	blue	Belongs to the disease resistance NB-LRR family	0.377	0.426	0.305	0.261	0.413	0.312	0.844	0.691	0.562	0.728	0.71	0.622	0.326	0.711	0.455	0.818	0.432	1.057
AUR62002045	blue	Zinc finger, C3HC4 type family protein	21.606	23.526	23.464	22.709	18.798	22.646	16.599	19.096	18.287	17.647	17.309	16.793	18.395	16.142	17.479	21.562	19.847	23.013
AUR62026842	blue	Annexin-like protein RJ4	198.503	223.39	194.58	256.655	181.739	220.698	336.936	285.418	309.416	264.046	266.465	264.221	276.823	255.815	280.7	277.551	284.94	269.486
AUR62010040	blue	Heavy metal-associated isoprenylated plant protein	36.981	35.796	48.14	20.274	35.591	31.983	50.076	51.83	48.294	59.332	52.879	63.136	51.792	53.781	46.392	69.533	62.056	52.097
AUR62007165	blue	tRNA rRNA methyltransferase (SpoU) family protein	1.76	1.815	1.928	1.813	1.893	1.801	1.109	1.278	1.133	1.246	1.214	1.1	1.364	1.564	1.294	1.555	1.204	0.689
AUR62033490	blue	F-box kelch-repeat protein	19.411	20.703	18.605	16.222	13.269	15.825	18.347	16.789	17.685	23.129	19.34	23.306	19.759	18.095	20.372	18.41	20.7	19.497
AUR62042166	blue	Alpha beta hydrolase domain-containing protein	2.304	2.16	2.945	2.073	2.479	2.126	1.44	1.913	1.644	1.613	1.974	1.866	1.556	1.763	1.447	3.332	2.311	1.261
AUR62020290	blue	sarcosine oxidase	11.68	13.148	12.051	11.767	13.278	11.896	20.708	18.51	17.829	15.63	14.214	14.841	10.501	11.286	12.907	19.505	21.436	24.842
AUR62034504	blue	sodium metabolite cotransporter BASS4	4.457	5.187	3.778	2.944	3.452	2.934	5.501	5.169	5.863	5.698	5.451	5.139	5.677	5.641	4.669	4.488	4.701	5.967
AUR62016184	blue	Carboxylesterase	0.885	0.954	1.109	0.646	0.795	1.049	3.213	0.828	1.948	1.857	2.197	2.964	4.494	2.746	4.302	1.266	2.307	2.618
AUR62006666	blue	NA	10.981	13.036	10.489	8.632	10.084	9.271	8.275	9.691	12.539	8.655	9.226	10.23	7.519	9.792	8.409	8.7	9.666	9.997
AUR62005817	blue	Belongs to the endosulfine family	34.424	37.245	28.258	42.697	35.18	32.83	35.206	33.904	33.113	50.28	47.928	48.986	35.293	35.579	41.254	40.908	42.283	44.069
AUR62028176	blue	NADH dehydrogenase ubiquinone iron-sulfur protein 6	55.457	59.497	50.051	44.569	49.584	57.447	79.092	63.726	66.292	70.953	71.829	71.827	71.802	69.477	73.601	69.877	79.83	51.056
AUR62035967	blue	NA	0.749	0.812	0.815	0.615	1.135	1.365	3.931	2.835	3.602	7.849	9.668	7.649	4.901	4.536	5.021	9.276	8.191	6.852
AUR62008943	blue	NA	3.816	2.521	1.841	2.949	1.556	3.527	4.656	3.274	4.066	14.712	13.287	20.039	10.834	8.751	10.054	13.87	15.667	11.953
AUR62006170	blue	Hydrolase, alpha beta fold family protein	19.33	19.481	15.095	26.733	26.51	21.221	31.687	23.31	28.795	37.237	39.868	35.913	41.534	36.244	42.837	30.852	28.296	23.328
AUR62028893	blue	Pentatricopeptide repeat-containing protein At4g01400, mitochondrial-like	1.081	1.414	1.73	1.137	1.199	1.311	1.167	1.019	0.833	1.009	1.16	1.204	1.2	1.231	1.352	0.891	1.04	0.576
AUR62038182	blue	Signal peptidase complex subunit	15.54	15.654	16.202	11.805	15.571	15.959	20.449	19.456	19.687	24.663	26.154	21.94	25.731	21.278	26.761	29.804	27.459	20.408
AUR62005121	blue	Ribosomal L18p L5e family protein	1.352	0.879	1.764	0	1.704	1.794	1.275	1.931	1.531	1.639	1.785	1.568	1.262	1.554	1.537	2.848	2.25	1.636
AUR62002005	blue	isoform X1	5.023	5.557	3.347	13.198	8.607	12.497	9.464	7.797	7.203	3.255	3.179	5.047	4.385	5.117	5.494	7.113	5.364	8.916
AUR62028933	blue	Belongs to the peptidase C1 family	112.365	125.451	109.644	106.055	101.544	98.943	87.858	88.053	90.739	131.015	126.31	121.718	110.761	105.52	119.453	118.332	119.957	122.758
AUR62002738	blue	Calcyclin-binding	10.65	12.19	11.702	10.561	13.883	13.714	12.131	11.14	11.284	10.225	9.158	9.973	10.567	11.224	10.761	8.279	9.934	12.307
AUR62026228	blue	NEP1-interacting protein	7.757	9.598	9.425	9.167	8.203	8.062	10.813	9.719	10.92	14.819	14.028	14.086	10.412	12.327	10.946	18.599	16.25	12.568
AUR62018045	blue	Acyl-CoA dehydrogenase family member	16.173	17.25	17.612	17.62	13.889	15.107	16.858	17.451	17.714	23.769	21.489	21.881	18.709	19.096	17.947	20.883	22.234	23.595
AUR62009490	blue	cytochrome P450	11.558	10.531	9.836	18.858	16.538	14.882	14.731	12.505	13.086	12.086	12.235	10.161	12.026	9.872	9.759	9.239	10.071	9.555
AUR62036152	blue	E3 SUMO-protein ligase	19.116	20.264	19.764	12.717	19.708	18.832	17.778	18.059	18.538	22.224	21.623	22.539	20.959	20.06	21.008	23.364	22.659	24.7
AUR62006428	blue	Belongs to the cation transport ATPase (P-type) (TC 3.A.3) family. Type IV subfamily	9.377	8.996	9.254	9.831	7.715	7.719	11.524	11.023	11.753	13.754	13.13	11.466	12.102	11.379	11.575	12.755	12.399	15.133
AUR62006958	blue	May be involved in fusion of retrograde transport vesicles derived from an endocytic compartment with the Golgi complex	7.994	7.396	8.91	7.049	9.297	8.31	9.404	9.754	10.022	14.066	13.123	13.25	12.287	13.682	12.52	9.946	11.05	14.286
AUR62021078	blue	membrane-associated kinase regulator	6.004	5.713	7.624	5.378	6.936	4.595	5.166	4.441	4.943	4.396	5.106	4.034	5.676	4.889	4.051	5.094	5.465	5.45
AUR62000944	blue	response to abiotic stimulus	1.499	1.237	1.305	1.079	0.166	0.784	2.853	1.866	2.58	3.49	2.752	3.666	3.142	2.38	4.791	3.383	3.782	4.1
AUR62011683	blue	catalytic activity	63.614	66.809	53.043	51.095	55.679	60.335	44.804	45.748	49.612	113.573	114.339	115.954	67.188	59.938	71.409	92.446	106.01	116.501
AUR62010870	blue	Contains the following InterPro domains Glycoside hydrolase, family 18, catalytic domain (InterPro IPR001223), Chitinase II (InterPro IPR011583), Glycoside hydrolase, catalytic core (InterPro IPR017853), Glycoside hydrolase, subgroup, catalytic core (InterPro IPR013781)	255.624	271.626	123.778	63.499	18.552	58.625	245.508	120.655	142.937	161.156	211.235	208.467	111.605	92.171	126.137	134.559	148.18	144.055
AUR62030541	blue	NA	39.362	42.834	37.708	35.607	37.87	33.318	36.945	39.539	38.427	38.283	40.939	37.859	34.594	36.04	38.587	40.872	41.35	37.801
AUR62011174	blue	Small nuclear RNA activating complex (SNAPc) subunit SNAP43 protein	1.575	1.809	1.857	1.552	1.547	2.033	1.062	1.326	1.337	0.744	0.968	0.639	1.051	0.913	0.779	0.71	0.676	0
AUR62028143	blue	Belongs to the globin family	3.668	2.497	1.88	6.693	3.531	3.088	7.398	3.545	5.191	10.527	11.267	11.696	20.3	12.562	15.603	8.657	12.708	16.278
AUR62040893	blue	NA	47.027	45.67	49.167	59.02	48.671	49.106	55.578	53.91	52.462	56.068	57.138	60.346	54.616	60.518	58.731	60.751	61.222	60.348
AUR62028584	blue	serine threonine-protein kinase	5.677	5.754	4.98	4.082	3.605	3.931	5.39	5.166	5.292	5.397	5.678	5.027	5.613	5.119	5.34	4.909	4.977	6.392
AUR62015840	blue	Arabidopsis protein of unknown function	1.385	1.093	1.033	1.654	0.364	0.777	2.22	1.837	2.352	0.629	0.703	0.803	0.841	0.597	0.721	0.81	0.792	2.514
AUR62030007	blue	DEAD-box ATP-dependent RNA helicase	26.03	27.15	25.138	22.649	25.067	25.619	22.521	25.454	25.695	23.869	22.82	22.797	21.056	21.32	20.765	23.147	22.743	25.228
AUR62033661	blue	Vicilin-like antimicrobial peptides	0.028	0.057	0	0	0	0	33.484	22.1	32.418	49.234	58.926	65.723	40.794	39.773	49.446	77.097	76.335	64.897
AUR62007107	blue	3-isopropylmalate dehydratase small subunit	49.292	51.201	49.547	54.628	50.332	55.329	58.503	55.859	57.512	53.759	55.394	57.434	54.648	54.358	52.859	51.977	57.715	57.765
AUR62043727	blue	SAL1 phosphatase-like	10.876	9.753	7.631	8.484	12.172	10.567	11.21	7.323	12.044	12.347	11.73	10.482	14.242	12.93	14.092	11.376	11.317	9.05
AUR62042929	blue	MADS-box transcription factor	0.697	0.395	0.556	0	0.626	0.174	0.803	1.564	1.315	9.549	6.4	6.016	3.34	3.019	2.581	4.586	3.721	4.124
AUR62029974	blue	LRR-repeat protein	1.581	2.826	2.652	1.416	2.615	2.702	2.609	2.137	1.749	2.036	2.569	2.625	1.882	2.045	2.059	1.573	2.261	2.392
AUR62020146	blue	zinc finger CCCH domain-containing protein	50.267	52.976	41.935	72.379	60.256	66.534	64.547	71.482	74.121	90.967	87.019	91.346	69.304	67.822	68.723	84.56	89.797	91.289
AUR62006271	blue	Cytokinin-activating enzyme working in the direct activation pathway. Phosphoribohydrolase that converts inactive cytokinin nucleotides to the biologically active free-base forms	3.698	4.104	3.681	2.816	3.653	3.128	3.168	2.646	2.609	3.393	4.19	3.169	3.742	3.388	4.187	4.139	4.17	3.567
AUR62022081	blue	Belongs to the peptidase C1 family	158.566	180.344	147.395	97.846	104.099	110.5	159.66	160.403	156.933	219.427	209.203	218.283	167.413	158.108	173.927	210.615	211.667	203.562
AUR62032589	blue	sulfotransferase activity	1.074	1.326	2.616	1.764	1.81	1.356	0.325	0.502	0.456	0.597	0.6	0.934	0.506	1.604	0.606	0.576	0.615	0.596
AUR62013045	blue	Belongs to the peroxidase family	101.019	119.596	99.637	106.88	98.868	114.648	83.891	81.232	85.633	131.231	126.808	119.311	100.595	96.016	102.792	129.68	130.365	114.085
AUR62008171	blue	FKBP12-interacting protein of 37	22.181	22.761	21.757	21.483	22.874	24.379	20.795	20.544	23.181	20.339	20.726	20.567	20.81	23.188	22.516	20.777	20.989	19.404
AUR62010952	blue	NA	2.774	2.958	2.344	4.005	2.395	3.319	1.897	1.916	2.761	2.134	1.192	1.767	2.129	1.703	2.604	1.099	1.047	2.435
AUR62014236	blue	Nijmegen breakage syndrome 1	7.414	7.339	7.321	5.677	6.804	7.3	7.737	7.503	8.368	7.908	8.052	7.884	7.334	6.495	6.918	8.842	7.494	6.964
AUR62021049	blue	transcription factor	13.877	9.826	10.572	25.685	19.707	20.998	22.624	19.359	15.363	11.712	13.359	13.245	15.63	15.633	13.977	12.634	13.598	14.29
AUR62042435	blue	Belongs to the complex I LYR family	50.545	51.097	54.61	42.482	55.64	53.869	43.424	50.802	46.819	47.835	45.812	45.188	41.424	50.575	45.742	42.066	50.827	43.05
AUR62040697	blue	Methyltransferase	10.806	9.361	11.638	9.571	10.73	9.926	11.208	10.628	10.332	7.756	8.295	8.142	10.35	10.342	10.836	8.284	8.776	8.082
AUR62024719	blue	Belongs to the actin-binding proteins ADF family	34.939	39.568	36.447	62.961	45.271	45.474	49.318	47.524	45.058	62.529	62.448	60.609	55.221	45.092	52.686	73.421	71.909	58.372
AUR62009822	blue	GTP-binding protein that may be involved in cell development	48.676	48.554	48.593	37.194	42.554	44.106	41.327	40.484	40.64	43.098	39.842	42.185	43.247	42.5	41.61	39.445	40.65	41.137
AUR62015887	blue	BPI LBP family protein	5.917	6.117	6.066	4.319	4.937	4.838	7.463	6.968	7.03	9.739	8.935	9.275	7.99	9.007	8.562	8.652	7.899	10.698
AUR62019781	blue	cation H( ) antiporter	6.02	6.872	5.413	7.247	4.697	5.413	8.974	6.668	8.582	7.441	7.235	7.638	6.005	5.165	6.682	10.266	8.927	9.232
AUR62007049	blue	iron chelate transmembrane transporter activity	0.934	0.649	1.015	0	0.518	0.503	0.523	0.587	0.487	1.453	1.211	0.91	1.113	0.709	0.876	1.251	1.133	0.498
AUR62006506	blue	Belongs to the tetraspanin (TM4SF) family	79.761	89.751	79.135	72.437	73.037	80.205	49.829	52.057	52.1	65.501	65.936	60.775	61.986	60.542	61.115	63.598	58.505	54.81
AUR62018995	blue	Carboxylesterase	9.572	8.715	6.527	8.898	6.259	9.883	8.617	7.803	8.997	18.46	17.954	15.13	10.665	8.707	11.007	28.366	25.368	22.843
AUR62028210	blue	Alpha,alpha-trehalose-phosphate synthase (UDP-forming)	21.772	20.904	24.51	22.792	20.706	22.468	21.305	20.068	21.837	21.281	19.721	22.448	20.221	19.85	20.191	20.484	20.991	19.817
AUR62023330	blue	Hsp20/alpha crystallin family	1.291	1.179	1.393	0	1.491	1.677	0.845	1.296	1.077	6.263	8.497	5.356	2.581	2.076	2.406	3.673	4.819	5.426
AUR62027242	blue	Tetratricopeptide repeat (TPR)-like superfamily protein	33.346	31.902	31.436	28.416	33.463	35.371	28.794	26.054	28.919	26.584	26.421	27.332	27.584	30.034	28.094	27.422	25.344	26.609
AUR62011559	blue	Biotin carboxyl carrier protein of acetyl-CoA carboxylase	3.256	3.567	3.79	2.228	3.761	3.045	3.166	2.588	2.918	2.185	2.841	2.556	3.518	2.68	2.438	2.62	2.91	2.258
AUR62006133	blue	Pentatricopeptide repeat-containing protein	0.889	0.735	0.853	1.112	0.766	0.76	0.849	0.744	0.703	0.831	0.615	0.654	0.811	0.758	0.691	0.581	0.613	0.751
AUR62025854	blue	Serine threonine-protein phosphatase 2A 65 kDa regulatory subunit A	37.623	36.476	37.173	35.856	36.558	35.155	34.553	32.596	32.663	31.475	30.846	29.56	34.792	34.056	34.005	27.494	28.651	30.856
AUR62011534	blue	Belongs to the disease resistance NB-LRR family	7.922	9.184	6.814	6.03	4.654	6.564	8.146	8.089	8.16	10.69	10.728	9.658	9.48	8.474	9.068	9.542	9.687	12.901
AUR62042547	blue	NA	7.816	6.208	7.695	5.705	8.456	7.589	7.656	7.031	5.618	5.651	7.829	5.178	6.307	5.622	4.653	7.826	6.53	6.607
AUR62003845	blue	ribosomal protein	7.308	7.394	9.279	7.927	9.991	9.482	8.97	9.179	9.184	7.15	8.537	8.473	9.502	9.679	7.613	8.458	6.137	10.711
AUR62013567	blue	Vacuolar iron transporter homolog	2.581	3.195	1.844	2.055	1.175	1.668	3.651	3.774	3.896	16.076	16.425	13.785	8.595	7.83	8.882	11.479	14.947	15.62
AUR62003326	blue	Belongs to the iron ascorbate-dependent oxidoreductase family	1.68	1.769	1.507	0	2.79	2.18	1.143	1.709	1.189	2.625	1.876	2.435	1.671	2.379	1.531	2.839	1.982	1.398
AUR62023966	blue	UDP-D-apiose UDP-D-xylose synthase	89.41	77.41	98.081	80.053	95.564	78.02	84.976	90.714	81.168	64.457	57.295	65.274	94.243	92.896	91.904	61.049	68.927	67.456
AUR62029772	blue	lung seven transmembrane receptor family protein	17.958	19.421	19.001	16.031	16.623	17.909	18.244	20.308	19.653	23.148	23.247	23.305	20.713	20.598	21.802	22.704	21.576	21.763
AUR62025477	blue	Tetratricopeptide repeat protein	4.518	5.352	4.822	3.09	3.551	4.355	5.366	4.92	5.382	6.737	5.854	5.921	5.106	4.461	4.707	6.185	6.054	4.92
AUR62033687	blue	methyl-CpG-binding domain-containing protein	17.607	22.041	20.031	14.924	23.884	23.142	18.027	15.043	17.683	23.474	19.223	19.362	19.133	19.093	19.941	19.304	20.668	23.442
AUR62010904	blue	malic enzyme	50.245	53.002	47.422	43.175	54.642	54.897	53.855	58.167	60.708	82.763	82.019	82.619	73.297	64.819	72.414	70.433	70.928	78.754
AUR62018566	blue	Small subunit processome component 20 homolog	5.427	5.86	5.502	5.16	4.594	5.033	5.086	5.105	4.922	4.387	4.228	4.623	4.818	4.34	4.455	3.567	3.888	3.921
AUR62038876	blue	NA	4.611	4.274	5.502	5.281	6.2	4.618	2.477	3.343	3.266	3.678	3.486	3.756	3.448	3.837	4.04	5.357	4.87	4.092
AUR62010575	blue	MINDY deubiquitinase	19.045	19.219	17.496	15.803	14.822	14.852	17.129	17.267	17.164	18.681	18.39	17.55	18.762	17.825	18.64	19.357	19.356	18.016
AUR62005464	blue	Octicosapeptide Phox Bem1p (PB1) domain-containing protein	5.154	5.865	4.846	6.965	6.907	6.794	5.881	4.974	6.219	10.143	9.82	9.118	8.454	6.3	7.671	7.583	8.291	8.823
AUR62003853	blue	reductase	0.995	0.79	1.53	0.363	1.469	1.303	0.516	0.837	0.532	0.768	0.463	0.417	0.539	0.845	0.835	0.925	0.633	0.368
AUR62022101	blue	cytochrome P450	1.852	1.936	1.767	2.264	1.518	1.499	0.76	1.547	1.219	1.364	1.299	1.124	1.46	1.385	1.324	1.941	1.972	0.574
AUR62013883	blue	Belongs to the helicase family. Dicer subfamily	5.121	4.703	4.722	6.358	4.22	4.136	5.57	4.993	5.302	6.469	5.458	5.811	4.89	5.182	5.351	5.306	4.823	4.157
AUR62010551	blue	ZINC FINGER protein	10.99	9.87	9.531	11.925	12.186	11.482	9.541	10.736	9.331	9.102	7.562	8.419	9.825	9.72	9.864	9.221	9.937	8.491
AUR62003642	blue	Belongs to the peptidase C19 family	5.448	6.216	6.109	6.152	6.417	6.259	6.6	6.425	5.542	6.36	6.632	5.824	7.213	6.863	6.541	5.261	5.82	7.367
AUR62034160	blue	5'-nucleotidase	1.168	0.771	1.021	1.353	0.952	0.964	1.033	1.118	1.127	0.916	0.537	1.075	0.987	0.724	0.608	1.326	0.55	0.457
AUR62024728	blue	Tetratricopeptide repeat	1.478	1.311	1.376	0.511	0.876	0.786	0.686	0.96	1.035	0.951	0.934	1.105	0.839	0.963	0.77	0.851	0.512	0.259
AUR62007849	blue	dna-directed rna polymerase	8.13	8.448	8.42	8.276	8.417	8.071	7.717	7.99	8.154	5.876	6.93	6.243	7.727	8.029	7.813	6.335	5.903	6.646
AUR62033913	blue	ER lumen protein retaining receptor	24.047	21.26	22.021	23.005	25.668	24.502	24.418	24.891	23.128	26.457	26.773	28.559	28.974	27.146	30.93	29.255	27.918	21.24
AUR62037000	blue	Belongs to the iron ascorbate-dependent oxidoreductase family	1.071	0.298	0.599	1.28	0.9	0.437	1.313	1.53	1.048	8.495	7.888	6.494	4.151	4.619	5.023	15.8	13.152	9.726
AUR62008007	blue	Belongs to the UDP-glycosyltransferase family	12.31	14.046	8.66	12.806	5.839	11.062	15.764	13.774	14.509	39.826	41.532	41.355	22.69	16.054	21.474	38.946	37.467	39.411
AUR62017183	blue	Aminopeptidase	74.274	71.96	68.607	70.204	56.273	62.188	78.95	76.757	75.206	82.878	81.988	82.631	79.157	70.596	79.488	69.299	73.277	72.079
AUR62044496	blue	GDP-fucose protein O-fucosyltransferase	121.041	127.53	126.599	95.272	118.014	110.215	107.574	129.165	115.557	143.516	137.224	126.756	134.36	126.489	121.531	146.764	116.024	124.05
AUR62009096	blue	omega-amidase activity	16.776	19.048	17.665	17.558	15.931	16.532	17.223	16.369	18.027	20.849	21.755	18.825	18.31	16.87	17.743	20.572	22.255	22.335
AUR62042011	blue	ethylene-responsive transcription factor	1.082	2.003	0.901	0	0.313	0.911	3.016	1.063	1.838	1.728	1.964	1.882	0.625	0.713	0.986	2.96	1.625	0.9
AUR62008886	blue	alcohol dehydrogenase	0.121	0.279	0.467	0	0.105	0.102	0.661	1.261	0.516	1.147	0.678	0.81	0.811	1.408	0.949	0.547	0.313	0.404
AUR62022472	blue	F-Box protein	5.552	6.192	6.104	6.238	6.034	6.724	6.289	7.255	6.699	7.061	7.792	6.988	6.752	6.928	7.04	5.831	6.228	8.753
AUR62033702	blue	THO complex subunit	11.494	11.079	12.004	12.251	11.911	10.567	11.717	11.43	11.247	12.252	10.355	10.666	11.455	11.848	11.395	9.834	10.321	12.892
AUR62032072	blue	Short-chain type dehydrogenase	19.753	20.411	14.679	23.802	12.49	16.924	31.096	32.267	29.575	35.84	35.641	36.659	32.531	27.96	33.972	33.104	36.646	30.345
AUR62026034	blue	Belongs to the peptidase M16 family	24.415	25.023	21.984	30.479	19.557	23.154	36.549	32.564	34.484	40.834	43.617	43.445	38.199	32.72	35.638	39.778	41.727	38.232
AUR62011963	blue	Peptidyl-prolyl cis-trans isomerase	20.461	20.57	21.222	24.081	24.098	21.736	18.887	21.263	20.413	19.478	19.939	19.427	20.666	21.415	20.403	19.75	21.589	18.037
AUR62040327	blue	Catalyzes the NAD( )-dependent oxidation of formate to carbon dioxide. Involved in the cell stress response	17.89	17.855	20.342	12.821	15.344	15.365	27.328	27.317	27.159	40.926	35.939	37.778	33.658	28.736	33.717	40.48	39.206	40.42
AUR62012766	blue	Heat shock protein 70 (HSP70)-interacting protein	12.009	12.383	12.232	14.296	10.753	11.603	11.73	12.233	10.78	12.456	11.894	12.279	12.952	12.593	11.093	10.256	11.384	11.9
AUR62010053	blue	Belongs to the peroxidase family	55.245	60.215	52.343	48.832	48.013	56.511	67.676	70.037	71.038	91.146	92.202	83.998	73.293	69.221	81.631	90.481	94.109	78.726
AUR62015202	blue	ribosome biogenesis	1.015	1.179	1.184	1.379	1.576	1.257	1.96	2.316	1.98	3.226	3.126	2.921	2.084	3.023	3.062	3.783	3.083	2.795
AUR62042651	blue	Anaphase-promoting complex subunit	10.295	10.036	8.361	9.222	7.839	8.554	10.089	9.978	10.293	11.697	10.416	10.542	10.916	10.778	10.412	11.102	9.294	11.57
AUR62018686	blue	acetyltransferase At3g50280-like	2.317	1.775	2.613	1.015	1.919	1.431	1.282	2.861	2.449	3.433	4.486	4.568	3.252	4.314	2.575	4.176	3.624	4.113
AUR62008132	blue	YGGT family	2.602	2.341	3.239	4.069	2.576	1.947	1.285	1.668	1.122	0.964	0.623	1.221	1.654	2.938	1.549	1.755	1.772	0.825
AUR62024881	blue	Regulator of Vps4 activity in the MVB pathway protein	20.398	19.795	16.616	15.486	16.038	18.78	18.814	16.535	18.905	20.007	19.2	17.995	18.697	18.908	19.306	21.329	20.231	18.308
AUR62024614	blue	NA	2.014	2.411	3.275	2.737	2.808	1.871	4.898	5.533	4.796	6.944	6.749	5.959	5.849	6.879	6.15	5.186	5.086	9.246
AUR62022156	blue	NA	31.532	29.675	113.759	11.537	100.246	93.009	19.789	75.252	44.104	299.236	225.5	417.541	47.471	77.142	48.485	191.771	211.467	166.864
AUR62022309	blue	Zinc knuckle (CCHC-type) family protein	14.834	15.067	14.685	13.392	14.348	13.429	14.301	13.246	15.033	13.053	12.704	13.188	15.208	13.71	14.168	13.537	13.567	14.643
AUR62041735	blue	phospholipase	5.628	4.992	5.601	2.699	3.559	4.15	5.496	5.809	5.767	5.796	6.378	7.478	6.413	6.19	6.419	7.192	6.299	5.469
AUR62024810	blue	phospholipase d	3.557	3.972	2.456	3.116	2.192	2.103	3.075	3.3	3.356	3.715	3.788	2.832	4.116	3.274	2.99	2.687	3.447	4.105
AUR62006337	blue	NA	0.96	0.97	1.116	1.122	0.875	0.898	1.029	1.006	1.063	0.972	1.168	0.977	0.91	0.832	0.678	0.934	0.757	0.568
AUR62027887	blue	superfamily. Protein	4.235	4.288	4.209	4.495	4.06	4.048	3.348	4.047	3.696	4.027	3.347	3.635	3.704	3.508	3.594	3.548	3.037	2.955
AUR62017855	blue	lipolytic acyl hydrolase (LAH)	3.24	2.538	2.128	2.48	1.417	2.648	2.806	2.118	1.923	1.048	0.703	0.839	1.906	1.591	1.933	1.296	1.8	0.838
AUR62041369	blue	Belongs to the plant LTP family	6.542	5.815	4.782	7.163	5.318	5.099	8.042	6.458	6.378	5.182	6.698	6.672	7.714	8.554	6.689	6.551	7.139	5.645
AUR62002448	blue	Allyl alcohol dehydrogenase	4.838	5.99	5.096	12.191	8.576	9.448	5.637	8.256	6.228	24.962	28.575	27.281	12.559	10.931	12.912	19.027	17.405	20.295
AUR62006649	blue	Basic leucine zipper and W2 domain-containing protein	132.249	143.314	137.537	158.055	138.979	138.241	152.558	151.927	152.745	165.797	168.3	168.806	155.896	153.335	157.284	155.576	156.657	147.484
AUR62028714	blue	YGGT family	3.903	4.112	4.573	3.255	4.938	5.006	2.185	2.989	1.964	2.478	2.145	2.083	2.736	4.309	3.743	2.552	2.835	1.65
AUR62010028	blue	protein modification by small protein conjugation	10.782	10.944	11.668	12.489	8.86	11.415	11.629	10.697	11.779	11.052	10.821	11.656	9.669	10.703	10.133	10.293	10.549	12.309
AUR62021608	blue	NA	6.797	7.579	7.107	6.648	4.696	5.046	6.333	6.01	6.645	6.268	6.688	6.737	6.098	5.866	6.651	6.449	5.81	6.962
AUR62016022	blue	Ring finger domain	10.68	14.195	10.755	11.2	10.149	11.004	13.607	12.091	13.753	17.521	17.087	16.145	13.79	11.629	14.111	14.267	13.982	12.296
AUR62041432	blue	fructose-bisphosphate aldolase	420.083	432.822	378.97	407.453	397.741	467.663	815.286	754.119	818.609	744.931	714.067	715.87	793.593	772.92	849.158	659.04	724.831	581.349
AUR62003118	blue	Belongs to the peptidase M16 family	31.393	33.292	30.237	33.724	29.209	34.459	36.901	35.172	33.972	30.771	34.893	32.62	35.352	32.298	35.191	32.715	34.101	38.276
AUR62031915	blue	MMS19 nucleotide excision repair protein homolog	2.915	2.977	3.338	2.168	3.151	2.741	2.384	2.703	2.304	2.688	2.125	2.372	2.711	2.747	2.166	1.671	1.812	2.343
AUR62038866	blue	Subunit of the integral membrane V0 complex of vacuolar ATPase. Vacuolar ATPase is responsible for acidifying a variety of intracellular compartments in eukaryotic cells, thus providing most of the energy required for transport processes in the vacuolar system	43.096	44.997	42.091	38.037	37.396	40.265	45.902	43.351	42.704	46.685	43.949	44.503	51.823	46.781	49.895	44.301	52.123	47.356
AUR62037684	blue	Sterol 3-beta-glucosyltransferase	1.509	1.603	1.671	1.983	1.43	0.881	0.971	1.829	1.196	1.543	1.146	1.12	1.457	1.368	1.258	1.321	0.864	1.206
AUR62018245	blue	Cystinosin homolog	6.069	6.564	6.13	5.499	8.911	8.49	4.993	4.227	4.569	5.58	6.211	5.581	4.606	5.923	5.388	4.927	5.234	6.767
AUR62010474	blue	Haloacid dehalogenase-like hydrolase	32.134	37.298	21.825	53.021	39.803	47.223	54.782	48.403	54.027	193.914	223.129	198.87	94.604	80.113	95.962	196.129	191.701	166.562
AUR62000707	blue	DnaJ homolog subfamily B member	62.962	61.641	63.29	52.265	54.127	56.56	50.278	53.131	51.988	69.623	72.521	70.214	63.101	65.108	58.481	67.527	58.727	62.772
AUR62007755	blue	phosphate transporter	2.668	2.643	1.807	3.755	1.889	2.638	4.216	3.742	4.872	6.21	7.094	6.02	4.811	4.518	4.748	5.274	4.942	5.074
AUR62034891	blue	carboxypeptidase	8.063	6.815	7.525	6.21	8.448	7.178	7.959	7.333	6.673	7.753	9.286	8.221	8.881	7.94	7.56	8.09	7.699	9.254
AUR62024456	blue	RRP12-like protein	10.36	10.507	10.217	13.659	9.07	9.818	10.709	11.707	12.825	9.28	8.249	9.893	9.462	8.462	8.179	10.43	8.656	9.068
AUR62028961	blue	auxin-binding protein	17.423	21.252	20.059	20.892	16.613	23.281	66.763	67.812	58.079	113.526	112.67	121.769	67.527	56.246	61.798	126.924	124.444	98.492
AUR62003701	blue	Pre-rRNA-processing protein	35.938	36.273	33.508	39.872	37.735	39.196	36.924	35.222	38.63	33.761	33.162	30.72	30.492	32.234	31.949	30.536	32.556	34.025
AUR62023605	blue	Vacuolar protein sorting-associated protein	7.228	7.486	9.401	8.054	8.055	8.228	8.901	8.599	8.646	9.932	11.155	9.655	9.89	9.475	9.473	10.983	10.2	10.882
AUR62001295	blue	FAD-dependent monooxygenase required for the C5-ring hydroxylation during ubiquinone biosynthesis. Catalyzes the hydroxylation of 3-polyprenyl-4-hydroxybenzoic acid to 3- polyprenyl-4,5-dihydroxybenzoic acid. The electrons required for the hydroxylation reaction may be funneled indirectly from NADPH via a ferredoxin ferredoxin reductase system to COQ6	10.927	11.068	10.587	9.629	8.287	7.927	11.61	9.321	10.032	11.226	9.997	10.738	10.606	10.321	11.244	11.265	12.427	11.827
AUR62028100	blue	Protein FAM135B-like isoform X1	24.286	26.066	26.775	27.047	25.321	24.663	20.78	22.574	20.138	23.768	24.377	24.774	20.466	21.198	22.147	24.424	25.019	23.288
AUR62037665	blue	nicastrin	8.012	7.64	8.126	6.747	5.992	7.263	8.31	8.357	8.237	9.11	9.102	8.813	8.158	7.559	8.471	8.242	8.286	8.205
AUR62044459	blue	Serine threonine-protein phosphatase 2A 65 kDa regulatory subunit	1.277	1.659	0.912	0	2.369	1.65	0.923	1.172	0.701	1.289	0.821	0.673	0.755	1.182	1.209	0.598	0.885	1.03
AUR62000198	blue	H ACA ribonucleoprotein complex non-core subunit	28.311	30.119	27.583	30.299	30.172	32.367	24.795	25.817	27.255	21.788	24.607	23.87	23.069	24.461	23.439	24.041	24.608	21.218
AUR62023208	blue	NA	8.819	5.492	5.954	16.956	13.17	18.832	30.118	22.449	21.429	17.445	18.74	24.94	24.521	18.36	20.84	25.476	26.09	20.046
AUR62040701	blue	transcriptional regulator RABBIT	2.078	1.917	1.1	1.762	0.929	1.43	8.692	5.342	7.514	11.992	11.233	11.66	9.571	6.924	8.032	9.321	10.433	10.711
AUR62024668	blue	Multidrug resistance protein ABC transporter family protein	2.809	3.825	4.505	3.785	2.746	5.094	3.885	3.961	3.588	6.802	6.517	5.596	5.474	4.934	5.478	6.306	6.429	5.754
AUR62011994	blue	phosphatidylinositol dephosphorylation	1.488	1.375	1.541	2.057	1.429	1.248	1.462	1.406	1.241	0.522	0.542	0.508	1.319	1.188	0.865	0.564	0.52	1.042
AUR62028206	blue	gamma-glutamylcyclotransferase At3g02910	40.332	44.402	28.952	70.724	32.434	43.319	48.018	34.759	41.63	96.333	110.819	102.075	62.942	50.444	55.476	77.618	76.287	74.978
AUR62021827	blue	positive regulation of histone acetylation	10.063	10.564	10.132	8.709	9.073	9.244	11.084	9.377	10.688	13.479	14.696	12.321	11.965	11.494	12.095	12.413	12.894	11.499
AUR62013177	blue	homoserine	14.986	14.452	11.469	8.775	15.384	18.601	16.28	12.227	13.989	12.058	11.05	12.439	15.52	15.88	14.568	11.5	12.419	13.338
AUR62024942	blue	Belongs to the chalcone stilbene synthases family	3.02	1.317	1.032	0.413	2.362	0.388	12.529	14.085	7.122	17.893	25.368	21.555	13.084	9.911	13.37	29.724	33.295	18.008
AUR62044376	blue	acyl-activating enzyme	0.923	0.835	0.947	0.693	0.579	0.533	0.821	1.332	0.926	1.436	1.002	0.734	1.219	1.835	1.429	1.698	1.117	0.703
AUR62019040	blue	Endochitinase	53.598	67.21	56.895	63.968	63.064	67.294	56.792	90.387	72.406	127.209	99.134	121.28	60.853	80.224	76.471	138.324	149.151	133.491
AUR62030361	blue	methyltransferase	5.157	7.947	5.995	6.05	9.469	8.58	13.468	19.223	18.089	53.868	49.786	61.825	19.72	21.593	20.675	34.382	40.413	34.331
AUR62037944	blue	glutathione transferase activity	24.805	28.147	16.146	31.038	16.981	26.369	24.503	19.736	21.099	46.222	44.565	43.674	26.419	20.746	23.654	32.779	31.688	45.431
AUR62019292	blue	3-oxo-Delta(4,5)-steroid 5-beta-reductase-like	22.367	21.503	19.145	18.14	15.791	19.527	25.742	20.956	24.932	26.192	26.526	28.976	30.913	26.99	32.651	29.951	29.781	37.224
AUR62023269	blue	Non-specific lipid-transfer protein 2-like	124.56	153.055	134.529	109.392	101.96	97.757	104.67	91.197	111.986	130.06	141.733	165.665	135.795	136.177	117.968	108.478	134.338	117.505
AUR62006085	blue	Belongs to the glycosyltransferase 1 family. Bacterial plant glycogen synthase subfamily	10.381	10.456	10.739	8.913	11.172	11.616	9.605	10.268	10.359	14.968	14.502	14.286	13.416	12.818	13.46	12.714	12.781	9.452
AUR62038711	blue	Belongs to the NPH3 family	11.139	9.483	9.586	12.92	7.747	8.74	10.267	8.521	8.87	6.645	6.788	8.411	9.106	9.327	9.287	7.264	7.01	7.941
AUR62012344	blue	Belongs to the peroxidase family. Classical plant (class III) peroxidase subfamily	21.394	20.572	40.023	14.924	27.908	22.696	18.537	47.422	28.722	43.035	55.701	62.475	47.872	73.022	45.995	85.015	80.894	74.107
AUR62000948	blue	WD repeat-containing protein	17.162	18.408	16.081	12.377	15.328	14.558	16.367	15.858	17.581	17.688	17.345	17.696	16.835	14.908	15.327	18.354	17.122	19.859
AUR62025120	blue	Ran-binding protein 1 homolog	153.622	172.82	169.887	159.387	178.235	180.97	188.883	190.503	191.091	167.059	154.161	171.855	171.906	187.783	178.541	157.992	171.059	155.665
AUR62024961	blue	Ubiquitin-like protein	114.685	122.037	111.998	123.731	145.789	156.449	161.5	116.726	163.248	242.739	270.927	259.16	169.802	171.803	180.089	227.935	248.097	242.41
AUR62026415	blue	phosphatase 2C	28.34	28.766	28.467	35.729	24.836	26.219	33.225	29.748	33.705	33.775	29.416	33.822	29.488	30.076	31.373	31.178	35.672	35.826
AUR62021205	blue	Belongs to the cytochrome b5 family	90.902	90.538	93.116	97.565	98.944	103.872	96.063	98.637	102.138	113.98	122.377	115.512	100.87	105.305	105.928	111.193	120.533	102.418
AUR62044176	blue	RING-type E3 ubiquitin transferase	8.641	10.615	10.913	7.678	10.706	13.682	11.387	10.728	11.768	8.858	9.092	10.842	10.932	11.217	10.133	9.996	9.84	11.115
AUR62015269	blue	CST complex subunit	3.48	2.606	3.33	2.286	4.49	4.167	3.309	3.19	2.758	4.06	3.822	3.766	3.276	2.751	3.082	2.688	3.783	3.089
AUR62038932	blue	ketol-acid reductoisomerase	134.336	126.681	115.951	101.385	109.236	106.605	116.441	110.499	113.552	85.201	82.808	87.372	102.642	101.577	102.121	78.501	81.274	82.298
AUR62040411	blue	Zinc finger BED domain-containing protein RICESLEEPER	1.56	1.003	0.889	1.518	1.535	1.557	1.379	1.167	1.308	1.156	0.968	0.871	0.653	1.279	0.903	1.042	1.521	0
AUR62009318	blue	MLP-like protein	3.184	3.119	2.332	2.561	4.879	4.595	5.998	4.084	5.37	3.826	5.226	3.541	5.472	7.327	4.468	5.521	5.056	6.921
AUR62032356	blue	Belongs to the V-ATPase proteolipid subunit family	32.051	32.97	32.819	32.234	32.843	33.703	36.758	33.303	29.673	35.911	36.148	37.479	39.197	38.003	37.123	37.903	38.636	40.961
AUR62027103	blue	carboxymethylenebutenolidase homolog	56.413	65.285	51.019	52.202	50.356	55.02	69.857	59.6	62.576	97.246	98.955	98.891	71.959	67.658	71.844	92.783	89.041	75.946
AUR62035162	blue	Belongs to the major facilitator superfamily. Sugar transporter (TC 2.A.1.1) family	9.121	10.032	8.098	7.828	5.613	8.163	12.281	10.339	12.212	13.8	13.259	14.933	12.851	13.283	15.423	10.739	11.259	10.984
AUR62021730	blue	Dehydrogenase	12.055	12.729	11.667	14.79	11.444	10.775	17.323	15.32	16.498	19.965	19.455	20.314	15.534	14.58	15.842	19.446	17.12	15.26
AUR62017137	blue	coiled-coil domain-containing protein	3.084	3.119	2.619	2.315	2.104	2.736	3.016	3.592	2.926	3.198	3.346	2.758	3.77	2.878	2.692	3.403	3.092	3.519
AUR62024596	blue	pectinesterase	2.186	1.46	1.078	3.314	1.7	1.888	0.785	0.566	1.095	0.234	0.235	0.195	0.518	0.665	0.657	0.325	0.433	1.12
AUR62000837	blue	isoform X1	6.108	6.169	7.28	7.075	6.299	6.082	6.528	6.968	6.211	5.889	7.368	6.673	6.585	7.111	7.1	7.149	6.913	6.497
AUR62030142	blue	Non-specific serine threonine protein kinase	47.637	54.153	44.329	51.681	39.79	46.031	63.032	58.535	60.875	84.514	77.357	78.435	62.7	62.8	62.922	65.555	73.543	73.403
AUR62035533	blue	protoheme IX farnesyltransferase	9.046	9.45	8.261	7.741	9.509	9.59	13.571	11.163	12.498	12.322	13.666	13.884	14.808	12.217	13.143	10.887	11.442	10.152
AUR62026391	blue	Belongs to the DHHC palmitoyltransferase family	22.522	24.137	22.363	19.948	21.107	21.587	26.667	25.218	26.185	28.507	27.134	29.987	24.43	26.4	25.15	28.408	27.972	25.605
AUR62034973	blue	heat shock protein	8.396	7.75	7.872	5.496	7.663	8.552	9.111	9.221	9.607	10.556	11.947	12.125	10.034	10.359	10.427	10.232	9.846	11.934
AUR62010861	blue	Sad1 / UNC-like C-terminal	0.947	1.347	1.047	1.708	0.944	1.397	0.578	0.771	0.694	0.846	0.83	0.797	0.897	0.861	0.697	0.909	0.808	0.989
AUR62007983	blue	U1 small nuclear ribonucleoprotein 70	51.878	52.703	51.682	46.27	48.927	49.413	45.497	45.78	47.462	45.597	45.137	44.604	48.273	47.985	46.261	43.944	41.565	46.588
AUR62014260	blue	Zinc finger BED domain-containing protein	6.624	6.89	4.999	4.029	6.342	6.127	4.008	5.197	5.312	6.201	6.508	6.756	5.669	4.815	6.038	4.896	5.439	4.491
AUR62044463	blue	carbonic anhydrase	9.839	9.908	11.534	9.575	12.313	9.51	14.126	11.246	16.605	23.278	22.742	23.819	23.39	22.368	22.208	27.678	25.644	21.832
AUR62001701	blue	glutathione s-transferase	0.71	0.673	0.884	3.332	2.754	2.391	3.735	8.026	5.398	28.006	26.854	30.523	4.011	5.933	6.975	18.806	24.55	13.506
AUR62010043	blue	serine threonine-protein kinase	21.1	23.145	17.505	23.85	18.459	22.111	26.192	21.642	24.458	24.061	24.853	21.882	22.114	20.948	21.046	30.728	28.217	25.125
AUR62009494	blue	cobra-like protein	10.938	10.874	9.631	11.459	10.747	10.932	20.052	15.13	18.555	18.975	19.443	19.361	18.4	14.916	19.951	17.123	18.816	17.176
AUR62002481	blue	General transcription factor 3C polypeptide 5-like	6.879	7.969	7.588	6.87	10.363	8.082	7.927	7.494	7.469	7.642	7.773	6.11	7.106	6.782	6.956	6.732	7.042	7.498
AUR62026926	blue	The B regulatory subunit might modulate substrate selectivity and catalytic activity, and also might direct the localization of the catalytic enzyme to a particular subcellular compartment	19.523	18.562	16.791	25.758	16.137	17.674	17.708	16.753	17.456	17.833	16.059	16.718	16.423	17.023	16.765	16.09	18.064	18.217
AUR62011905	blue	translation initiation factor activity	1.304	1.332	1.111	0.882	1.329	1.259	1.283	1.238	1.346	3.867	3.931	3.58	2.502	2.466	1.968	3.037	2.304	2.426
AUR62040574	blue	Belongs to the peroxidase family. Classical plant (class III) peroxidase subfamily	0.558	0.855	0.715	0	0.806	1.057	1.954	1.292	0.869	5.27	6.389	5.783	3.188	2.022	2.507	6.915	7.424	6.966
AUR62011968	blue	Stem-specific protein	37.934	40.044	32.114	46.878	32.933	37.605	43.359	37.26	40.311	55.247	57.558	58.748	48.874	42.153	46.836	51.835	47.92	49.005
AUR62032797	blue	Transcription factor	22.393	25.523	24.965	23.855	23.238	23.937	16.248	20.456	18.783	17.918	16.105	16.718	18.063	20.147	17.729	16.042	14.91	12.324
AUR62021147	blue	Fanconi-associated nuclease 1 homolog	3.886	4.539	3.637	5.635	4.279	4.653	4.192	3.879	3.943	4.404	4.108	3.993	3.804	4.519	4.346	3.982	3.257	4.499
AUR62018499	blue	YGGT family	16.354	15.202	13.071	18.417	17.737	17.084	15.579	13.934	13.906	13.127	12.974	14.474	13.986	14.21	12.448	14.953	15.888	7.999
AUR62038744	blue	domain-containing protein	20.878	22.527	20.463	23.392	18.728	18.891	20.003	21.18	21.324	31.524	30.019	31.01	23.714	22.772	24.542	30.787	28.587	24.952
AUR62024913	blue	Zinc finger MYM-type protein 1-like	1.396	1.383	2.69	1.112	2.004	1.852	1.009	1.757	1.006	1.034	0.993	1.815	0.826	1.516	0.882	0.654	0.872	0.563
AUR62012740	blue	Wall-associated receptor kinase galacturonan-binding	1.193	1.269	1.528	1.959	1.78	1.617	1.443	2.119	2.138	0.938	1.11	1.095	1.531	2.199	1.346	1.919	1.251	1.323
AUR62015698	blue	glucose-6-phosphate phosphate translocator	54.217	55.113	54.729	62.465	51.586	56.644	61.023	59.16	63.302	64.313	64.41	68.152	56.797	58.981	56.367	60.922	63.822	70.334
AUR62026083	blue	ABC transporter D family member	16.136	15.979	15.603	16.024	12.898	14.93	15.418	14.74	14.15	14.905	15.521	16.027	15.577	14.632	15.334	13.903	14.278	14.989
AUR62000414	blue	NA	8.47	7.42	7.917	10.364	11.56	10.253	7.967	7.921	9.495	7.565	9.322	9.195	7.505	8.313	6.315	8.232	8.504	5.528
AUR62026378	blue	Catalyzes the dehydration of the S-form of NAD(P)HX at the expense of ATP, which is converted to ADP. Together with NAD(P)HX epimerase, which catalyzes the epimerization of the S- and R-forms, the enzyme allows the repair of both epimers of NAD(P)HX, a damaged form of NAD(P)H that is a result of enzymatic or heat-dependent hydration	5.65	5.255	5.275	4.639	6.993	6.851	6.383	5.831	5.54	5.66	6.029	6.434	6.528	6.539	6.937	6.235	6.811	7.388
AUR62007364	blue	Vacuolar protein	8.426	9.607	11.183	15.924	11.335	12.438	10.955	10.493	10.651	9.746	11.41	9.369	9.84	10.583	10.582	9.213	10.831	6.916
AUR62021171	blue	Tripeptidyl-peptidase	37.443	37.559	35.872	30.943	32.071	32.311	37.333	37.761	38.28	39.612	39.508	39.66	38.299	36.275	37.769	36.525	36.332	46.599
AUR62031606	blue	Protein POLAR LOCALIZATION DURING ASYMMETRIC DIVISION AND	0.64	0.746	0.609	0.6	0.581	0.462	0.711	0.359	0.362	0.761	0.816	0.636	0.61	1.348	0.524	0.353	0.366	0.608
AUR62040462	blue	isoform X1	5.227	5.304	5.239	4.388	5.074	4.461	5.197	4.91	5.237	5.418	6.006	6.468	5.42	5.121	4.767	6.149	5.523	5.781
AUR62034153	blue	ABC transporter I family member 6	8.504	9.447	8.749	4.312	9.721	7.804	8.573	7.501	7.331	9.084	8.399	8.511	6.895	6.792	7.647	7.837	8.536	7.548
AUR62037056	blue	transposon protein	2.077	1.813	1.665	0.993	1.745	1.993	1.332	1.653	1.668	1.763	1.308	1.664	1.435	1.632	1.692	1.459	2.507	1.509
AUR62008577	blue	Belongs to the peptidase C19 family	16.491	17.399	16.569	19.046	17.808	16.449	17.061	17.879	16.818	14.941	13.579	15.194	15.964	14.914	14.983	14.339	14.584	14.141
AUR62006196	blue	Signal recognition particle 54 kDa	5.882	5.811	6.14	4.76	4.949	5.454	6.344	8.036	6.828	9.068	8.665	7.858	7.595	8.175	7.238	8.176	7.536	6.526
AUR62019585	blue	Pathogen-related	4.994	6.843	9.332	4.983	9.931	7.805	2.95	9.222	8.516	10.323	10.308	11.8	10.322	12.923	7.441	10.742	9.186	11.782
AUR62041851	blue	Belongs to the V-ATPase proteolipid subunit family	34.297	33.473	32.842	30.195	31.943	34.886	38.764	34.006	34.506	33.39	32.464	33.659	38.783	39.385	38.198	38.054	36.13	37.66
AUR62041208	blue	glutamine synthetase	25.14	22.688	21.833	20.76	16.647	18.424	22.162	17.812	16.501	9.066	10.537	10.254	17.779	17.124	15.454	14.088	12.711	15.7
AUR62031839	blue	Inositol phosphate kinase with a broad substrate specificity	6.29	5.506	4.227	6.25	6.412	6.585	13.98	9.431	12.806	15.855	16.826	14.341	13.463	12.644	15.308	21.367	22.136	17.593
AUR62013781	blue	Cytochrome b-c1 complex, subunit	201.752	185.022	167.036	225.767	219.351	259.796	283.196	244.744	272.846	238.522	283.879	288.784	266.472	263.582	268.529	216.856	278.199	189.241
AUR62000917	blue	Frigida-like protein	4.933	5.278	5.368	5.008	3.536	3.951	4.465	5.221	5.56	4.933	5.598	5.369	4.399	5.364	4.251	4.705	4.785	6.568
AUR62007669	blue	DEAD-box ATP-dependent RNA helicase	16.167	16.529	14.904	15.995	17.229	16.76	20.26	18.947	18.344	15.137	15.578	16.005	16.089	16.584	15.22	15.95	15.754	16.447
AUR62013097	blue	transcription factor	17.839	20.57	20.751	19.961	21.911	20.739	18.198	18.26	20.196	18.676	17.134	16.479	19.228	17.715	19.197	21.326	18.619	21.532
AUR62036512	blue	cycloeucalenol cycloisomerase	9.372	11.024	9.945	10.062	11.67	11.502	10.515	10.15	8.134	7.171	8.921	7.865	8.727	8.801	9.612	6.761	7.511	10.196
AUR62016968	blue	mRNA splicing, via spliceosome	61.187	67.338	67.673	68.343	68.903	70.653	54.768	55.178	59.538	59.85	62.746	54.834	47.058	52.765	50.851	62.871	58.274	55.026
AUR62025678	blue	Belongs to the thiolase family	88.109	95.687	81.21	88.565	80.308	85.735	107.296	95.392	98.646	116.403	115.321	106.317	102.202	94.171	106.515	113.819	114.901	115.439
AUR62002525	blue	Chromatin structure-remodeling complex protein	21.466	22.625	19.317	23.173	22.414	21.777	25.433	23.994	24.547	23.897	24.986	26.037	24.963	23.075	27.965	20.27	22.693	21.764
AUR62022708	blue	protein At1g04910-like isoform X1	4.826	5.095	6.32	3.997	5.74	4.416	4.733	4.165	4.041	3.177	3.715	3.551	4.874	5.727	4.775	4.021	3.202	4.86
AUR62015871	blue	ethylene-responsive transcription factor	50.516	50.585	48.072	41.178	36.989	41.872	55.775	54.001	53.574	53.665	52.512	59.215	55.038	54.789	55.508	57.123	60.899	58.911
AUR62032879	blue	Belongs to the heat shock protein 70 family	0.854	1.113	1.177	0.774	1.293	1.024	1.069	1.355	1.2	1.603	1.315	1.434	1.119	0.807	1.288	2.274	1.179	1.568
AUR62032223	blue	transposon protein	2.112	1.438	1.759	1.156	1.169	1.58	1.597	1.234	1.793	1.026	2.261	2.245	1.175	1.02	1.1	1.699	1.259	1.757
AUR62033274	blue	Catalyzes the phosphorylation of D-fructose 6-phosphate to fructose 1,6-bisphosphate by ATP, the first committing step of glycolysis	41.746	43.305	38.55	76.625	62.564	65.095	107.977	91.311	114.235	158.529	161.512	158.941	160.264	130.939	157.813	135.715	131.467	115.598
AUR62002169	blue	NA	20.78	24.024	21.304	21.892	21.175	21.674	24.603	22.66	22.083	33.867	35.253	30.913	27.986	23.964	24.609	30.79	30.171	26.1
AUR62016645	blue	B3 domain-containing	0.235	0.359	0.241	0	0.61	0.527	0.304	0.066	0.266	0.587	1.114	0.884	0.602	0.371	0.367	0.604	0.738	0
AUR62018975	blue	Isoamylase 3	3.576	3.327	3.219	3.53	3.453	4.165	2.508	2.374	2.224	1.772	2.026	1.713	2.552	2.247	2.869	1.643	1.825	2.459
AUR62008004	blue	G-box-binding factor	29.834	29.081	26.706	27.434	31.179	29.884	39.256	36.82	39.804	45.672	48.425	43.036	38.388	35.593	37.035	42.407	39.604	39.616
AUR62015290	blue	U3 small nucleolar RNA-associated protein 6	8.858	9.462	10.87	10.441	11.218	10.617	8.605	9.114	9.041	7.903	7.253	6.63	8.719	9.069	7.613	7.037	7.053	9.29
AUR62041759	blue	UNC93-like protein	7.281	6.196	6.309	4.935	6.042	6.162	8.421	7.231	8.832	10.786	9.424	10.519	9.288	9.5	9.692	12.201	10.381	7.694
AUR62012399	blue	NA	3.979	3.189	3.289	3.372	4.349	3.553	3.062	3.217	2.906	1.854	2.867	2.232	2.548	2.209	2.273	1.322	2.448	1.709
AUR62034816	blue	Mediates both low-affinity uptake and efflux of sugar across the membrane	14.507	19.352	13.331	7.727	11.097	10.342	10.438	19.8	16.35	21.344	26.276	33.868	17.248	26.236	21.852	13.292	28.189	26.97
AUR62030624	blue	O-acetyl-ADP-ribose deacetylase	12.769	12.128	10.916	12.717	11.698	13.33	13.669	12.659	14.794	12.739	13.722	12.086	14.3	12.397	13.497	12.94	12.439	13.382
AUR62005692	blue	Zinc finger protein CONSTANS-like	0.515	0.683	1.108	0	0.416	0.462	2.508	2.887	2.33	8.803	7.241	9.128	7.345	7.103	6.164	7.286	6.712	5.48
AUR62034793	blue	serine threonine-protein kinase	14.853	14.635	15.422	12.489	15.539	12.777	16.367	16.215	14.879	17.822	16.458	16.561	15.108	14.626	15.969	17.133	15.664	12.656
AUR62029478	blue	thaumatin-like protein	13.217	13.362	17.93	14.909	12.416	11.988	9.555	8.615	8.842	6.155	8.053	8.978	8.707	8.793	9.458	3.953	6.111	3.555
AUR62042558	blue	Belongs to the chalcone stilbene synthases family	1.847	1.5	1.764	0.551	1.067	0.848	0.653	0.424	0.618	0.373	0.891	0.681	0.517	0.531	0.831	0.756	0.672	0
AUR62016291	blue	F-box LRR-repeat protein	1.277	1.207	0.818	0.839	0.406	0.932	2.219	1.863	2.241	3.867	4.993	4.184	2.689	2.019	2.196	2.795	2.485	1.701
AUR62032881	blue	NA	23.168	21.889	25.276	24.416	24.761	29.065	25.701	26.973	24.126	29.594	30.168	31.173	23.158	28.854	25.298	29.667	32.607	24.743
AUR62039241	blue	Skp1-interacting partner	0.327	1.668	1.206	0.859	0.528	1.027	1.084	0.953	1.258	2.105	2.263	3.031	2.416	1.722	1.634	3.028	2.318	1.74
AUR62021692	blue	glutathione s-transferase	6.256	8.804	5.24	13.03	6.786	8.221	9.021	8.39	8.983	17.29	19.088	17.691	10.186	9.326	10.491	13.357	15.19	11.173
AUR62035676	blue	Belongs to the cytochrome P450 family	14.345	19.134	12.095	22.308	17.215	21.524	22.683	21.782	20.947	67.391	72.005	67.652	38.215	34.399	33.823	75.529	69.779	61.584
AUR62022094	blue	Proline transporter	33.578	34.328	40.242	49.695	55.075	48.104	20.097	21.504	24.401	29.575	32.324	34.3	23.602	27.451	21.747	32.066	35.442	29.455
AUR62020336	blue	BPI LBP family protein	2.181	2.295	2.002	1.582	1.901	1.877	2.165	2.372	2.454	2.913	2.794	2.683	3.009	3.186	2.313	3.272	2.801	3.384
AUR62028695	blue	sodium metabolite cotransporter BASS3	2.836	3.941	2.728	2.305	2.905	3.249	3.488	2.723	3.674	3.703	3.984	4.373	3.033	3.913	4.356	4.592	4.584	3.893
AUR62023803	blue	NA	42.623	40.393	46.142	34.572	41.989	35.074	36.021	34.544	34.353	26.098	24.524	24.695	38.821	37.811	36.208	24.066	25.782	27.37
AUR62029181	blue	Nodulin-like	14.539	15.493	13.868	17.44	11.757	10.856	9.966	12.13	11.665	12.43	12.003	13.119	13.179	15.587	13.039	14.16	15.334	11.782
AUR62027712	blue	NA	25.06	21.711	25.981	26.821	28.219	23.625	48.263	51.744	64.395	39.808	43.088	41.627	35.932	35.311	35.421	47.307	51.311	46.861
AUR62029194	blue	E3 ubiquitin-protein ligase	14.911	15.277	15.207	16.433	11.259	12.564	14.292	13.461	13.723	14.778	15.744	14.755	14.311	13.225	13.66	14.202	13.556	15.623
AUR62034931	blue	F-actin-capping protein subunit beta	12.359	12.747	14.553	13.934	13.666	12.728	16.12	16.708	15.517	15.635	15.081	15.229	15.459	16.936	16.573	16.489	15.45	13.577
AUR62027119	blue	NA	153.899	140.529	131.483	95.376	114.056	95.97	80.985	64.993	77.256	64.7	65.409	65.28	83.338	85.511	85.039	86.812	104.481	47.251
AUR62007149	blue	taxadien-5-alpha-ol O-acetyltransferase activity	1.485	1.412	3.308	0	2.722	1.84	2.019	4.771	2.494	5.52	4.634	5.524	3.472	6.91	4.536	7.518	8.03	7.502
AUR62026145	blue	component of the eukaryotic translation initiation factor 3 (eIF-3) complex, which is involved in protein synthesis of a specialized repertoire of mRNAs and, together with other initiation factors, stimulates binding of mRNA and methionyl-tRNAi to the 40S ribosome. The eIF-3 complex specifically targets and initiates translation of a subset of mRNAs involved in cell proliferation	0.693	0.806	0.671	0.253	0.778	0.367	0.259	0.561	0.566	0.256	0.451	0.402	0.395	0.547	0.341	0.693	0.506	0.256
AUR62027001	blue	ABC transporter C family member	1.64	1.926	1.441	1.693	1.516	1.052	1.239	1.236	1.552	0.859	1.06	0.896	1.143	1.136	0.879	0.935	0.804	0.78
AUR62037646	blue	Pentatricopeptide repeat-containing protein At1g79490	2.38	1.987	2.13	1.985	1.876	1.717	1.763	1.802	1.882	1.385	1.287	1.73	1.726	1.99	1.633	1.41	1.426	1.509
AUR62027761	blue	F-box LRR-repeat protein	0.848	0.998	0.813	0	0.98	0.745	0.363	0.662	0.564	0.983	0.844	0.791	0.625	0.544	0.768	0.902	0.57	0.982
AUR62029737	blue	Mitochondrial transcription termination factor family protein	4.403	4.891	4.118	5.074	4.774	4.942	5.408	5.591	5.684	4.548	3.624	5.015	5.553	5.169	5.029	4.972	5.259	7.713
AUR62036142	blue	Protein of unknown function, DUF599	7.443	6.065	4.393	5.926	4.69	6.582	8.032	8.521	9.107	14.533	11.84	9.937	8.879	6.496	7.675	9.872	11.527	11.01
AUR62027010	blue	harpin-induced protein	19.981	22.328	23.1	17.554	19.154	19.701	20.851	17.993	19.733	22.064	23.878	22.252	19.211	21.76	21.195	21.11	22.864	21.023
AUR62017624	blue	RNA polymerase II transcription factor B subunit	5.244	4.922	5.399	4.691	5.749	6.137	5.879	5.91	6.543	5.578	5.309	5.615	5.386	5.785	5.51	5.631	4.239	6.239
AUR62041713	blue	Plant pleckstrin homology-like region	16.83	17.879	11.422	10.233	11.697	11.555	16.403	13.339	19.092	16.554	17.323	15.509	13.077	10.67	12.841	16.13	15.267	16.231
AUR62017436	blue	Protein of unknown function (DUF3754)	9.15	9.652	8.285	13.677	10	10.116	20.231	17.462	21.927	32.443	33.505	31.35	24.562	20.901	23.116	27.861	25.767	24.436
AUR62028703	blue	NA	77.238	80.279	78.381	51.511	50.503	52.81	63.033	69.079	56.151	86.464	75.105	74.555	72.481	72.098	63.923	87.826	73.352	75.689
AUR62005721	blue	NA	29.183	32.733	31.045	40.908	30.187	32.825	37.551	32.818	36.979	47.886	42.416	46.508	43.077	42.527	45.794	47.001	39.401	40.642
AUR62022990	blue	Belongs to the peroxidase family. Classical plant (class III) peroxidase subfamily	10.015	9.132	12.264	10.965	11.708	17.844	12.903	28.277	17.818	31.968	39.82	42.58	29.226	36.773	25.505	57.408	58.303	43.919
AUR62006897	blue	transcription factor	0.246	0.251	0.189	0	0	0.069	0.637	0.759	0.626	2.731	2.128	2.138	1.01	1.619	1.985	2.69	3.165	3.273
AUR62012024	blue	Nudix hydrolase	4.332	5.676	5.541	3.022	3.853	4.303	5.248	5.808	5.078	4.855	5.224	4.711	5.276	4.807	6.07	5.034	5.527	6.124
AUR62025376	blue	Heptahelical transmembrane protein	8.805	8.181	8.909	5.219	5.717	5.202	8.12	7.746	8.77	10.408	10.094	9.596	9.163	8.686	9.001	8.779	7.443	8.594
AUR62035079	blue	NA	13.499	13.505	13.235	9.28	13.509	13.302	13.472	13.871	16.97	23.28	27.174	23.113	17.45	17.492	18.355	23.743	22.092	18.808
AUR62040534	blue	Belongs to the TRAFAC class dynamin-like GTPase superfamily. Dynamin Fzo YdjA family	1.35	1.293	2.552	1.109	1.462	1.563	1.751	3.883	2.484	2.766	1.838	3.082	2.124	3.424	3.297	1.412	1.835	2.809
AUR62027369	blue	Tetratricopeptide repeat protein 27 homolog	2.126	2.349	2.227	3.51	2.16	2.386	2.012	2.099	2.183	1.819	2.128	1.428	2.028	1.995	2.323	2.422	1.754	1.701
AUR62039654	blue	ABC transporter B family member	23.175	23.78	21.399	34.897	29.662	34.833	42.978	43.246	45.107	65.019	72.019	60.748	47.466	41.916	44.389	67.307	67.271	64.833
AUR62036592	blue	Uncharacterised protein family UPF0052	2.695	2.833	2.682	4.348	2.731	2.99	5.182	4.758	5.174	7.476	7.675	7.2	5.131	5.63	5.484	7.751	7.682	8.813
AUR62033696	blue	oxidoreductase, 2OG-Fe(II) oxygenase family protein	38.658	40.427	30.117	38.892	32.778	40.633	48.918	46.424	49.475	45.29	48.812	50.147	61.398	52.159	65.572	29.777	31.835	28.056
AUR62006877	blue	Amino acid permease	225.089	232.14	210.087	200.052	214.12	221.47	201.244	180.059	198.942	140.902	150.481	161.529	225.955	258.781	212.893	142.638	171.423	186.671
AUR62043705	blue	5'-nucleotidase domain-containing protein	3.01	3.074	3.263	3.023	3.123	3.185	3.341	3.701	4.515	3.579	3.727	3.668	3.348	2.97	3.975	4.295	3.796	4.085
AUR62004011	blue	NA	1.872	2.607	1.745	2.236	2.163	1.433	0.794	2.005	1.445	1.418	1.616	1.283	1.136	1.614	1.862	1.315	1.266	2.266
AUR62017399	blue	Alkylated DNA repair protein alkB homolog	2.18	2.343	2.274	1.507	2.606	2.489	1.983	2.403	1.472	2.039	1.922	0.842	1.924	1.652	2.43	1.674	1.969	1.018
AUR62039216	blue	Cen-like protein	3.285	2.237	2.031	2.74	2.47	2.458	2.163	0.878	1.476	2.259	2.33	2.418	2.303	0.769	2.988	1.208	1.014	1.388
AUR62012509	blue	Equilibrative nucleotide transporter 3-like	0.501	0.307	0.257	0.658	0.116	0.506	0.884	1.012	0.567	0.612	0.336	0.349	0.566	0.423	0.731	0.258	0.631	1.335
AUR62043264	blue	protein heterodimerization activity	27.769	31.54	21.9	18.71	29.51	27.873	18.279	18.379	21.765	25.71	27.737	24.768	23.675	18.571	22.81	19.479	25.665	31.995
AUR62041486	blue	Signal peptidase complex catalytic subunit	5.42	5.694	2.699	4.069	5.01	5.563	6.265	5.388	6.137	8.603	10.725	12.211	4.135	6.038	3.227	7.975	7.088	10.309
AUR62005161	blue	Sucrose nonfermenting 4-like protein	29.438	30.76	27.359	29.988	25.802	29.211	30.555	29.134	28.618	28.605	27.305	29.136	28.656	27.897	29.423	29.769	30.072	32.661
AUR62026748	blue	wall-associated receptor kinase-like	0.885	0.797	1.014	1.71	1.503	1.315	0.729	1.84	0.678	2.371	2.384	1.992	0.936	1.454	1.112	2.815	3.127	2.079
AUR62042696	blue	Conserved mid region of cactin	19.691	18.923	17.588	21.374	18.184	18.569	16.874	17.901	18.155	16.947	16.968	19.549	17.49	16.966	17.124	15.83	16.512	14.627
AUR62034515	blue	mitogen-activated protein kinase	18.823	20.512	18.968	21.111	16.017	16.181	19.833	17.878	21.83	21.703	22.819	23.236	23.198	21.166	22.933	18.913	18.649	17.726
AUR62034529	blue	Belongs to the ubiquitin-conjugating enzyme family	14.693	15.833	18.699	17.307	16.74	14.729	13.768	14.271	16.176	23.585	25.41	23.44	18.525	22.158	19.53	24.003	23.538	24.284
AUR62044068	blue	Belongs to the cytochrome P450 family	0.783	1.391	1.664	5.331	2.31	2.017	7.275	6.147	7.055	20.898	19.812	18.786	8.454	6.689	7.488	26.268	21.126	21.995
AUR62021710	blue	Transcription factor	70.288	69.197	70.15	71.963	72.689	70.812	69.992	68.926	71.864	54.459	55.839	57.449	68.99	69.559	68.938	46.748	53.068	49.233
AUR62044143	blue	domain, Protein	2.132	2.47	3.215	3.296	3.643	2.715	2.788	2.252	2.657	2.309	1.901	1.288	2.558	2.058	2.333	2.399	1.702	2.624
AUR62020636	blue	NA	53.308	53.015	54.814	50.867	50.996	49.105	48.654	47.351	48.992	45.092	45.069	45.167	53.1	51.625	50.432	41.164	44.484	46.287
AUR62003183	blue	G-box-binding factor	27.837	29.253	26.121	32.413	31.629	32.447	35.825	33.739	34.407	39.974	44.335	40.175	31.258	31.889	31.343	36.708	38.574	35.754
AUR62035940	blue	DNA repair protein	8.547	8.947	9.233	7.15	7.828	7.821	8.865	9.448	9.29	10.101	10	9.7	8.965	8.951	9.405	9.177	8.755	10.939
AUR62009960	blue	Belongs to the expansin family	3.373	1.535	1.603	2.417	1.984	2.203	2.163	1.411	1.736	0.068	0.24	0.284	0.472	0.485	0.511	0.395	0.07	0
AUR62005108	blue	branched-chain-amino-acid aminotransferase-like protein	4.228	3.942	4.005	3.623	3.663	3.92	3.575	2.579	2.966	3.931	4.722	3.73	3.965	3.632	3.591	3.195	3.681	3.671
AUR62038100	blue	NA	16.535	16.063	22.658	20.135	21.805	18.832	20.079	19.643	17.533	17.833	18.379	17.489	18.474	19.635	18.655	16.615	17.167	17.182
AUR62026523	blue	The pyruvate dehydrogenase complex catalyzes the overall conversion of pyruvate to acetyl-CoA and CO(2)	79.613	84.629	72.157	85.228	72.72	83.722	96.22	88.424	89.495	88.934	87.923	87.643	84.505	85.357	91.648	79.883	81.33	78.174
AUR62016929	blue	May participate in a complex which severs microtubules in an ATP-dependent manner. Microtubule severing may promote rapid reorganization of cellular microtubule arrays	13.349	13.306	14.408	12.795	13.268	12.401	16.023	16.412	14.238	16.64	19.13	16.315	18.262	18.349	18.559	16.731	15.717	14.084
AUR62017506	blue	anion transporter	5.209	5.284	5.089	3.674	3.917	5.062	5.802	5.139	5.66	4.505	4.295	4.297	5.314	6.042	5.754	6.211	4.88	6.051
AUR62002701	blue	Component of the cytosolic iron-sulfur (Fe-S) protein assembly (CIA) machinery. Required for maturation of extramitochondrial Fe-S proteins. Functions as Fe-S scaffold, mediating the de novo assembly of an Fe-S cluster and its transfer to target apoproteins. Essential for embryo development	14.918	16.849	13.641	20.347	15.883	18.022	19.44	18.266	17.819	22.894	21.429	20.962	19.152	18.185	20.546	21.891	21.916	21.04
AUR62004999	blue	Belongs to the cysteine synthase cystathionine beta- synthase family	99.994	113.756	97.811	112.033	103.371	113.442	116.448	109.428	114.031	131.528	129.459	132.658	119.821	113.073	124.091	143.157	145.139	140.513
AUR62042721	blue	NA	1.15	1.491	1.678	1.163	1.227	1.291	1.973	1.788	1.854	1.376	1.582	2.001	2.136	2.098	1.752	1.025	2.734	4.124
AUR62007509	blue	Belongs to the small heat shock protein (HSP20) family	11.68	9.012	12.019	12.504	13.343	11.556	7.493	9.952	8.424	7.161	7.441	7.775	9.552	9.482	10.455	7.685	9.059	9.215
AUR62022922	blue	Myb-like DNA-binding domain	1.848	2.336	1.624	1.734	1.677	1.926	2.19	2.321	1.444	3.373	2.752	2.602	1.853	0.695	1.696	2.266	2.668	2.343
AUR62034850	blue	Gamma carbonic anhydrase-like	1.366	1.861	0.778	0	1.754	2.045	1.89	2.045	2.407	1.856	0.678	1.76	1.403	1.44	2.847	1.955	1.216	2.021
AUR62039416	blue	shikimate	2.609	2.889	2.965	2.478	1.925	1.588	0.913	1.341	1.388	1.606	1.44	2.15	1.776	1.292	1.081	2.266	1.942	0.837
AUR62025052	blue	NA	12.57	13.145	12.372	11.891	8.016	10.723	20.653	19.975	25.047	20.781	23.476	23.554	25.924	19.076	22.734	24.339	23.82	16.067
AUR62044375	blue	metal tolerance protein	5.732	6.498	5.415	7.886	3.571	4.076	9.557	9.566	9.65	21.24	19.611	20.81	18.587	16.795	16.321	22.642	18.442	15.184
AUR62020361	blue	Small ubiquitin-related modifier	27.545	31.691	30.295	26.34	33.131	34.734	31.011	28.662	27.336	44.063	39.919	44.976	31.334	32.15	34.508	41.746	39.299	44.1
AUR62026881	blue	disease resistance	5.278	5.448	6.263	4.426	4.152	3.946	3.366	5.331	4.641	6.7	5.444	5.899	5.167	6.059	5.171	6.448	5.359	6.28
AUR62019569	blue	phosphoenolpyruvate carboxylase	125.59	124.978	101.715	105.018	95.712	107.414	222.921	186.469	207.257	300.65	287.378	291.515	266.509	235.67	277.519	231.834	234.38	234.064
AUR62040044	blue	Hydrolase, alpha beta fold family protein	16.47	18.348	16.886	16.243	16.494	16.943	17.394	16.604	16.638	20.004	21.159	18.681	18.39	18.513	17.595	18.226	18.596	20.442
AUR62030089	blue	isoform X1	4.928	4.907	4.951	4.881	5.379	4.364	4.881	5.253	4.318	4.898	4.62	4.192	5.011	5.037	4.799	4.017	4.931	3.627
AUR62032208	blue	Chromophore lyase CRL	4.365	5.402	4.892	4.86	4.957	5.065	4.067	5.563	5.737	5.918	6.611	5.104	5.509	5.34	5.626	5.334	6.561	5.417
AUR62011343	blue	Organ-specific protein S2-like	637.752	833.526	919.237	765.092	1136.92	759.059	475.022	586.348	561.515	458.286	449.726	544.506	529.299	647.706	531.389	568.177	544.303	591.344
AUR62014974	blue	Smg8_Smg9	3.669	3.734	3.536	3.683	2.886	2.873	3.995	3.816	4.429	4.252	3.485	3.9	3.58	3.339	3.149	4.048	3.654	4.381
AUR62009274	blue	Regulator of chromosome condensation	6.599	6.952	5.607	5.858	4.979	5.472	8.972	8.707	8.817	13.243	11.953	12.58	9.769	7.205	9.321	14.542	16.055	11.081
AUR62038823	blue	Outer envelope pore protein	9.991	10.436	10.126	11.479	11.059	10.745	11.939	10.019	11.526	10.973	10.608	11.144	10.417	11.409	10.092	11.444	12.476	12.644
AUR62023182	blue	serine threonine-protein kinase	16.967	16.818	15.579	15.735	15.854	14.48	10.016	12.265	11.893	12.391	11.12	11.862	12.788	13.489	12.425	13.042	13.305	12.292
AUR62013633	blue	Polyketide cyclase / dehydrase and lipid transport	19.265	21.903	20.024	17.48	13.956	17.981	22.19	20.008	22.414	21.108	22.054	22.461	22.847	21.872	21.068	26.721	21.497	16.297
AUR62001420	blue	ethylene-responsive transcription factor	184.054	194.71	187.362	175.367	171.092	180.609	121.906	120.2	117.491	143.12	129.645	139.542	115.259	111.131	114.601	155.597	163.178	160.409
AUR62044083	blue	Centromere protein	0.25	1.07	0.307	1.311	0.115	0.168	0.104	0.056	0.282	0.166	0.111	0.231	0	0.053	0	0.514	0	0
AUR62042284	blue	BEST Arabidopsis thaliana protein match is	77.66	75.604	81.512	59.168	56.181	56.295	120.104	103.297	102.375	112.233	96.479	109.544	129.64	111.066	136.463	92.264	105.401	113.878
AUR62013455	blue	BEST Arabidopsis thaliana protein match is Uncharacterised conserved protein UCP015417, vWA (TAIR	11.179	12.857	11.04	16.17	13.33	14.419	9.361	12.085	12.163	7.122	7.475	7.195	7.426	7.377	7.64	8.45	7.687	5.803
AUR62021149	blue	transporter arsB	5.446	6.097	4.305	5.064	3.771	4.722	5.563	4.758	5.302	6.032	5.936	6.618	5.669	4.2	5.793	6.398	6.316	5.787
AUR62017329	blue	Histone deacetylase complex subunit	56.785	66.484	55.668	71.591	72.669	69.64	60.584	59.005	59.526	62.025	58.088	58.415	53.215	57.423	56.568	55.628	55.242	53.456
AUR62012434	blue	Memo-like protein	16.915	18.189	18.259	14.283	16.992	16.295	19.302	20.848	18.281	21.812	24.001	23.172	21.215	22.442	20.087	21.817	21.99	22.137
AUR62007628	blue	D-2-hydroxyglutarate dehydrogenase	7.491	7.356	6.67	6.026	6.437	6.483	9.233	9.131	8.481	11.701	12.03	10.656	10.294	9.488	10.406	10.629	10.458	9.047
AUR62037137	blue	exocyst complex component	7.622	7.873	7.442	8.202	7.112	6.584	8.764	8.277	8.334	7.372	8.417	8.367	8.798	9.364	8.062	7.103	8.157	8.505
AUR62006614	blue	V-type proton ATPase subunit	35.831	37.427	34.787	42.337	36.005	34.766	43.725	42.37	40.212	42.373	40.156	40.263	45.049	40.927	45.22	43.528	43.395	41.942
AUR62021012	blue	ADP binding	1.535	1.452	1.481	1.483	1.356	2.027	2.459	2.838	2.224	2.157	2.37	2.775	2.017	2.736	2.987	2.732	2.015	1.503
AUR62026261	blue	sequence-specific DNA binding	4.048	4.373	5.713	6.166	6.37	4.675	3.894	6.715	6.243	3.519	2.883	3.673	4.519	5.007	5.378	1.51	2.081	2.343
AUR62012170	blue	kDa class I heat shock	0.191	0.781	0.588	2.512	0.552	0.429	1.289	2.682	2.273	14.975	17.618	13.412	7.855	9.067	7.37	9.107	7.329	5.091
AUR62021293	blue	CDGSH iron-sulfur domain-containing protein	0.619	1.423	0.953	0	0.716	1.564	0.803	0.869	1.578	0.688	0.865	0.18	1.272	0.49	0.807	1.595	1.418	2.062
AUR62032433	blue	ER membrane protein complex subunit	33.006	36.198	32.426	42.899	38.903	43.009	35.948	34.965	35.007	31.381	33.439	34.94	33.01	33.414	33.607	33.73	37.003	39.806
AUR62030224	blue	Malate dehydrogenase	47.402	46.254	37.703	40.595	38.612	42.633	218.905	191.388	219.954	306.687	289.481	283.725	232.391	213.989	240.987	200.734	203.04	206.188
AUR62025961	blue	isoform X1	7.584	7.284	10.145	7.037	9.119	8.291	11.024	15.471	15.256	10.837	11.588	13.794	9.468	12.983	11.454	9.074	9.162	10.51
AUR62034923	blue	NA	17.844	19.734	18.342	28.546	18.692	21.95	26.229	23.917	22.872	27.324	27.884	29.106	25.544	22.556	26.44	25.711	30.153	28.312
AUR62030850	blue	Plant protein of unknown function (DUF825)	5.361	5.214	4.602	2.236	2.752	3.629	3.486	4.584	5.082	4.609	4.206	4.514	3.649	4.618	3.989	4.711	5.331	4.815
AUR62019199	blue	Transmembrane protein 45A-like	3.775	2.965	2.133	2.543	1.957	3.259	3.213	3.639	2.63	1.667	1.838	2.132	2.585	2.448	2.723	1.869	3.101	3.866
AUR62019892	blue	WD repeat-containing protein	0.667	0.353	0.543	1.209	0.665	0.594	0.453	0.31	0.391	0.562	0.386	0.507	0.685	0.606	0.599	0.474	0.474	0
AUR62034460	blue	chorismate mutase	13.44	13.281	14.052	14.609	13.46	13.974	19.933	19.342	17.679	15.55	17.091	18.387	20.035	17.959	17.93	23.651	20.497	20.919
AUR62006279	blue	Ribonuclease H protein	3.974	3.642	3.447	6.693	3.767	3.66	7.926	11.548	11.42	13.017	10.698	16.185	8.371	6.657	10.19	11.543	13.408	20.348
AUR62031840	blue	guanine nucleotide-binding protein-like 3 homolog	30.362	31.007	26.996	40.619	36.628	36.091	36.977	35.533	35.437	26.081	25.03	24.624	33.658	32.603	31.675	23.607	23.593	22.71
AUR62027422	blue	Nucleolar and coiled-body phosphoprotein	18.597	15.838	15.766	20.076	21.822	21.239	23.673	21.6	22.085	16.832	14.49	13.986	18.499	18.707	18.189	15.487	15.588	15.583
AUR62002878	blue	Tetraketide alpha-pyrone reductase	5.261	5.322	6.603	5.167	6.077	5.408	4.589	6.124	6.512	9.449	7.688	7.468	6.463	8.29	6.402	6.962	8.101	9.164
AUR62015448	blue	Belongs to the glycosyltransferase 2 family	0.053	0.107	0.067	0.346	0.091	0.236	1.024	0.694	0.819	1.9	2.131	2.197	0.878	0.832	0.644	2.202	1.716	0.701
AUR62038805	blue	At4g06744-like	11.415	11.493	14.694	9.689	11.113	10.545	20.353	22.633	23.232	15.994	18.265	17.511	19.956	23.889	21.412	18.163	17.281	11.953
AUR62026862	blue	Belongs to the glycosyl hydrolase 2 family	8.248	7.933	7.826	8.223	6.301	7.05	10.19	9.495	8.756	11.51	10.848	11.974	10.273	9.764	9.466	11.223	11.344	12.946
AUR62000605	blue	Tumour-associated protein	18.625	19.579	22.651	19.584	23.444	18.951	16.288	20.604	17.678	18.577	17.853	17.934	18.038	18.586	17.774	18.848	18.408	20.435
AUR62014108	blue	Lipid phosphate phosphatase	14.735	15.01	11.638	13.334	15.329	14.809	15.011	15.017	14.129	24.18	25.191	24.538	20.5	19.053	20.481	22.841	21.42	15.514
AUR62020189	blue	Gamma-tubulin complex is necessary for microtubule nucleation at the centrosome	4.395	5.056	5.201	4.239	3.573	3.659	3.785	3.658	3.476	3.98	3.79	3.38	4.079	4.244	3.651	3.294	3.603	5.332
AUR62025463	blue	molybdenum cofactor sulfurase family protein	5.355	7.279	6.727	5.946	7.145	8.297	5.398	5.248	5.038	11.689	10.488	10.713	7.32	6.438	6.993	12.526	10.788	9.54
AUR62006050	blue	RNA recognition motif. (a.k.a. RRM, RBD, or RNP domain)	16.114	17.194	15.838	14.823	17.479	17.307	15.453	16.59	15.033	16.97	17.158	15.128	15.153	17.377	15.973	19.59	17.545	16.947
AUR62028189	blue	nucleic acid binding protein	17.063	19.595	20.865	17.106	21.295	24.229	21.252	20.686	18.852	23.753	24.876	25.028	26.814	22.169	25.914	28.23	25.092	16.422
AUR62021156	blue	N-acetyltransferase	1.125	1.502	2.75	1.137	3.098	2.136	3.769	3.398	2.449	8.266	7.055	8.126	3.554	6.382	4.687	10.247	11.385	10.367
AUR62028633	blue	Acyl-coenzyme A thioesterase 9	2.272	2.017	2.112	2.232	2.306	2.36	2.18	2.621	2.26	2.383	2.229	2.511	2.53	2.394	2.92	2.406	2.09	2.827
AUR62010126	blue	NA	0.178	0.909	2.007	0	0.823	1.399	0.185	0.799	0.605	0.791	0.398	0.413	0.548	0.188	0.556	0.458	1.018	0
AUR62029547	blue	Heat Stress Transcription Factor	2.603	3.323	2.491	1.71	2.355	1.85	1.665	2.239	1.67	1.976	1.696	1.71	1.114	1.6	1.627	2.011	1.986	2.888
AUR62020242	blue	5'-3' exoribonuclease activity	1.747	1.977	1.307	1.654	1.527	1.837	2.269	2.066	2.441	4.074	4.852	4.471	2.247	2.339	2.148	2.999	3.242	1.886
AUR62004270	blue	Belongs to the glycosyltransferase 8 family	23.033	24.066	26.205	17.648	22.638	19.113	20.161	19.286	19.099	17.008	15.952	17.476	21.992	23.002	20.805	16.225	16.342	17.884
AUR62003333	blue	Belongs to the 'GDSL' lipolytic enzyme family	2.085	1.308	1.2	1.923	0.423	1.15	1.556	1.478	1.201	0.975	1.308	1.527	0.789	1.619	1.639	1.695	2.386	0.974
AUR62005921	blue	NA	4.501	4.685	4.659	5.241	3.827	4.274	4.795	5.265	5.499	4.297	5.125	4.445	4.908	4.314	4.111	3.752	3.91	4.388
AUR62018860	blue	glycerol-3-phosphate transporter	3.441	3.564	2.893	4.553	3.174	3.862	1.694	1.778	1.653	1.485	1.493	1.119	1.856	1.748	1.857	1.848	1.926	2.966
AUR62039050	blue	Protein PLASTID MOVEMENT IMPAIRED	0.901	0.251	0.504	0	0.284	0.644	0.085	0	0.093	0.273	0.092	0.475	0.505	0.173	0.341	0.211	0.75	0
AUR62034818	blue	nuclease HARBI1	1.45	1.428	1.221	3.062	2.214	2.936	1.182	0.814	1.759	1.554	1.851	1.531	0.825	1.119	0.917	1.334	1.185	1.034
AUR62038431	blue	sucrose-phosphatase	24.826	25.878	23.728	26.588	26.178	25.595	32.905	27.349	28.494	32.743	32.76	32.058	35.773	33.101	32.456	32.732	32.224	33.015
AUR62034845	blue	CBS domain-containing protein	8.344	9.541	8.595	13.382	7.626	9.036	11.925	10.925	11.642	13.927	12.077	12.014	11.406	10.692	13.223	11.599	11.184	11.213
AUR62016316	blue	transmembrane transport	0.226	0.269	0.174	0	0.065	0.085	0.176	0.127	0.192	1.423	1.2	1.835	0.252	0.318	0.314	0.776	1.25	1.254
AUR62029589	blue	Protein of unknown function (DUF3339)	27.655	30.954	23.362	26.16	29.648	28.558	36.486	28.801	29.806	32.445	32.867	32.322	29.539	31.475	32.268	26.204	30.126	44.183
AUR62041855	blue	Catalytic subunit of the ferredoxin-thioredoxin reductase (FTR), which catalyzes the two-electron reduction of thioredoxins by the electrons provided by reduced ferredoxin	8.535	8.252	7.611	4.644	7.993	6.519	8.381	7.878	8.633	12.792	11.394	12.589	13.122	11.016	13.31	11.572	13.811	9.413
AUR62007203	blue	NA	4.303	4.09	2.817	2.519	2.018	2.558	4.817	4.279	5.306	6.224	6.163	7.015	5.185	4.355	5.193	6.637	7.727	7.658
AUR62007112	blue	Belongs to the acyl-CoA oxidase family	64.436	67.902	61.5	61.358	55.139	60.736	79.091	78.435	74.068	83.62	80.427	76.581	74.283	66.356	72.519	89.253	93.543	83.887
AUR62003594	blue	ATP-dependent zinc metalloprotease	3.385	3.7	3.396	3.366	2.368	2.67	2.98	3.388	3.688	4.635	3.822	4.498	3.834	3.49	4.003	2.827	3.099	2.924
AUR62034249	blue	Lectin-domain containing receptor kinase	2.182	2.294	3.575	2.248	2.867	2.833	2.285	4.009	3.027	4.42	4.014	5.01	3.493	5.23	3.699	5.397	6.119	3.987
AUR62032939	blue	GEM-like protein	5.546	5.958	4.505	4.732	4.327	5.336	10.609	9.943	11.091	14.725	15.287	13.196	15.536	15.713	15.383	9.644	10.303	7.672
AUR62028646	blue	FtsJ-like methyltransferase	18.547	20.967	21.538	19.301	25.415	26.549	14.857	20.732	19.044	14.485	15.056	13.457	15.88	13.469	12.435	18.724	16.558	16.625
AUR62016058	blue	Prolyl 4-hydroxylase alpha subunit homologues.	8.878	9.865	9.668	5.439	7.44	9.191	10.831	11.099	11.614	12.572	10.79	12.001	11.811	11.537	12.268	12.673	12.422	8.574
AUR62015438	blue	RNA-binding protein	12.623	13.005	13.343	13.605	15.019	14.922	15.212	13.459	14.465	10.479	10.879	11.212	13.065	13.154	12.334	9.404	9.464	12.297
AUR62009682	blue	NA	0.328	0.469	0.336	0	0.455	0.221	0.272	0.736	0.297	0.437	0.293	0.152	0.337	0.207	0.137	0.507	0.601	0
AUR62040606	blue	DDE superfamily endonuclease	0.501	0.479	0.449	0.822	0.145	0.105	0.779	1.334	1.346	0.73	0.944	1.197	0.45	0.363	0.196	0.886	0.609	1.666
AUR62041632	blue	GDP-fucose protein O-fucosyltransferase	135.923	140.533	146.223	104.689	129.703	118.733	123.929	142.602	134.458	149.324	161.052	147.19	147.696	140.351	132.819	157.077	130.208	141.45
AUR62009148	blue	Belongs to the glycosyltransferase 31 family	9.175	8.568	10.082	8.991	8.872	7.113	6.704	7.367	6.973	6.984	5.974	5.819	6.872	8.547	6.971	7.962	7.106	5.399
AUR62025251	blue	Belongs to the peptidase C1 family	78.824	91.385	76.498	64.496	66.434	71.986	65.538	69.178	67.129	107.87	107.275	105.423	77.715	74.161	80.073	94.075	93.688	81.697
AUR62000163	blue	glucose binding	3.019	3.389	2.722	2.052	2.375	3.111	2.335	2.424	2.446	2.111	1.817	2.097	2.286	2.112	1.912	2.178	2.159	2.426
AUR62028628	blue	NA	2.227	2.314	2.224	2.775	1.952	2.435	2.808	2.672	2.717	2.986	2.616	2.671	2.386	2.428	2.86	2.57	2.241	3.067
AUR62032089	blue	Peroxisomal 2,4-dienoyl-CoA	48.425	47.005	42.715	38.731	47.271	47.164	52.022	43.934	50.241	62.36	60.851	64.58	48.928	53.848	54.994	67.707	67.781	62.275
AUR62042221	blue	Protein LTV1 homolog	15.896	16.547	14.747	15.826	16.072	15.483	16.537	16.434	16.954	15.141	13.561	14.296	16.326	15.93	15.232	15.691	15	13.522
AUR62028242	blue	Inorganic phosphate transporter	0.906	0.865	0.749	0.768	0.641	1.542	0.727	0.525	0.529	0.097	0.065	0.136	0.27	0.216	0.426	0	0.167	0
AUR62010453	blue	DnaJ homolog subfamily B member	23.592	26.128	22.841	21.418	24.953	26.99	25.457	24.545	25.172	24.4	27.161	25.833	27.067	25.721	26.748	25.184	27.1	27.13
AUR62025617	blue	Remorin, C-terminal region	2.747	1.757	1.595	3.043	2.37	2.451	3.398	2.748	2.885	2.426	3.511	2.609	2.889	1.918	2.448	2.982	3.105	2.203
AUR62027901	blue	Uncharacterised ACR, YagE family COG1723	4.876	5.263	5.812	3.646	5.633	5.206	6.209	4.938	5.79	5.681	5.933	5.608	4.479	5.305	4.584	5.41	5.942	6.861
AUR62007248	blue	Protein ABCI7, chloroplastic	5.228	5.193	4.901	5.078	4.864	5.274	5.676	6.072	5.734	6.305	5.748	6.793	6.414	5.573	6.379	5.918	6.494	5.958
AUR62032688	blue	YTH domain-containing family protein	97.934	104.141	94.31	112.144	105.3	110.97	97.567	98.992	96.074	88.205	86.99	87.395	84.336	85.283	90.95	85.352	92.381	84.873
AUR62020800	blue	Amino-transferase class IV	3.107	3.669	3.235	3.827	3.814	3.597	3.424	3.487	3.518	2.913	3.037	3.152	3.241	4.093	2.984	3	3.5	2.585
AUR62008774	blue	Pentatricopeptide repeat-containing protein	2.832	3.195	2.903	3.904	3.029	2.727	2.738	3.629	2.968	2.874	2.597	2.614	2.765	2.929	2.786	2.52	2.72	1.862
AUR62027851	blue	Transcription factor	145.25	148.234	161.661	88.01	116.503	102.922	199.259	223.145	222.15	249.684	219.913	243.012	243.555	269.65	250.679	209.11	212.048	189.411
AUR62017060	blue	Transcription termination factor family protein	2.255	1.993	2.423	2.848	2.054	2.068	2.339	2.895	2.381	2.216	2.446	2.539	2.182	2.856	2.439	2.289	2.183	1.732
AUR62043849	blue	Ankyrin repeat-containing protein	5.921	9.846	8.172	2.992	7.981	6.05	6.221	10.053	11.947	7.844	8.479	10.299	4.21	14.32	4.745	9.773	12.77	5.054
AUR62034575	blue	Belongs to the class I-like SAM-binding methyltransferase superfamily. Cation-independent O- methyltransferase family	14.569	16.044	10.29	10.585	9.152	13.603	18.663	17.744	20.067	17.827	15.748	14.791	15.791	16.981	16.962	17.719	15.865	11.62
AUR62029640	blue	Nucleolar protein	34.669	33.865	30.259	40.297	39.587	35.246	47.407	43.703	44.658	28.378	29.851	27.518	38.757	40.8	39.575	27.447	29.977	25.439
AUR62010414	blue	Belongs to the TRAFAC class myosin-kinesin ATPase superfamily. Kinesin family	19.003	17.403	22.831	19.07	20.65	17.499	16.379	16.937	16.311	13.99	12.955	15.006	19.669	19.969	18.383	17.06	15.532	17.535
AUR62024113	blue	Kinase that can phosphorylate various inositol polyphosphate such as Ins(3,4,5,6)P4 or Ins(1,3,4)P3	18.591	19.023	18.072	14.065	16.902	17.023	22.54	27.872	23.835	30.169	30.81	35.748	18.251	19.216	19.554	31.422	31.196	28.505
AUR62007717	blue	NA	2.147	1.944	3.115	3.193	2.246	2.592	2.899	2.682	3.027	2.475	2.488	2.442	3.245	2.647	2.659	2.712	2.225	2.157
AUR62023288	blue	Belongs to the major facilitator superfamily. Sugar transporter (TC 2.A.1.1) family	26.176	26.959	25.009	21.544	22.054	22.814	27.927	25.399	25.647	25.707	27.338	27.416	29.669	27.115	28.408	29.19	29.396	27.761
AUR62042474	blue	Belongs to the mitochondrial carrier (TC 2.A.29) family	8.913	8.69	13.066	5.829	8.619	6.564	7.195	11.224	9.041	13.666	9.64	13.187	10.107	15.64	12.226	10.903	10.66	8.054
AUR62004193	blue	DNA repair protein	3.628	4.112	4.037	3.488	4.243	3.775	2.937	4.37	2.354	2.605	3.262	3.643	3.681	3.311	3.042	2.62	3.696	4.124
AUR62041361	blue	anion transporter 4	1.351	0.955	1.758	2.731	2.161	0.875	1.455	1.516	1.589	1.501	1.741	1.567	0.961	1.314	1.787	1.338	1.07	1.384
AUR62032535	blue	Protein kinase C conserved region 2 (CalB)	0.748	0.927	1.204	0.702	0.617	0.779	0.997	1.139	1.088	1.424	0.418	1.424	0.987	1.351	1.168	0.688	1.222	1.422
AUR62028746	blue	Tryptophan aminotransferase-related protein	5.012	4.657	3.749	2.966	3.703	2.889	8.898	9.475	9.815	13.644	15.382	16.177	12.706	14.56	13.029	13.951	14.156	10.82
AUR62009447	blue	Domain of unknown function (DUF4413)	0.619	0.69	0.722	1.11	0.683	0.853	0.876	0.758	0.478	0.469	0.409	0.359	0.636	0.386	0.499	0.725	0.516	0.75
AUR62010987	blue	NA	6.383	6.577	7.546	3.777	6.211	5.486	11.004	10.099	9.7	22.934	21.612	21.735	15.207	13.361	17.252	19.247	19.575	16.459
AUR62012624	blue	Cysteine-rich receptor-like protein kinase	3.227	3.143	2.257	3.944	3.642	4.24	6.695	4.605	4.504	5.087	4.611	5.512	4.779	3.638	4.822	6.442	5.697	5.663
AUR62043505	blue	Anaphase-promoting complex subunit	15.487	12.801	12.851	11.934	13.641	12.133	15.168	12.13	13.728	14.481	14.407	13.217	15.392	16.224	16.37	15.319	13.564	13.907
AUR62018611	blue	Protein BASIC PENTACYSTEINE7-like	22.691	24.274	22.987	15.924	24.892	21.238	23.396	25.012	25.08	26.856	25.722	25.998	27.385	24.764	24.341	27.739	25.426	27.791
AUR62020685	blue	FBD-associated F-box protein	4.049	4.23	3.264	2.843	3.75	3.192	3.783	3.781	3.15	4.121	4.281	4.014	3.619	3.453	3.607	4.935	3.219	3.704
AUR62012895	blue	NA	179.549	164.582	163.568	112.332	141.266	128.382	100.06	75.674	78.169	76.529	88.833	83.424	101.895	97.411	107.391	106.749	125.156	75.173
AUR62020806	blue	Transcription factor	18.412	22.632	23.22	18.228	18.584	19.361	21.158	28.573	27.382	14.414	15.413	13.87	21.798	20.548	20.353	19.696	19.395	11.483
AUR62022351	blue	Lysosomal Pro-X carboxypeptidase-like	20.809	22.524	16.418	21.733	15.232	18.809	28.173	29.298	30.344	31.215	33.284	28.603	27.158	27.941	27.373	30.678	27.624	31.599
AUR62040480	blue	Thioredoxin	21.207	13.963	16.449	18.331	19.019	17.227	20.694	21.294	19.745	18.601	19.324	19.898	19.488	19.702	17.297	19.04	17.562	20.433
AUR62042533	blue	tetratricopeptide repeat	7.27	7.959	8.002	7.653	7.025	6.734	6.586	7.06	7.03	6.407	6.871	5.957	6.545	6.875	6.056	6.389	6.852	5.739
AUR62004583	blue	F-box protein	12.661	15.049	13.42	15.037	12.52	12.285	14.245	15.935	18.505	20.504	19.575	17.832	16.089	17.602	16.432	17.313	18.417	19.524
AUR62001232	blue	Protein SIEVE ELEMENT OCCLUSION	13.921	13.261	13.606	11.29	12.663	9.881	10.854	12.687	13.426	7.765	7.252	7.927	10.591	12.155	11.678	7.769	8.369	10.17
AUR62026032	blue	BEST Arabidopsis thaliana protein match is	2.37	0.605	0.393	0.916	1.168	0.352	0.398	0.274	0.079	0	0.039	0	0.072	0.11	0	0	0.04	0
AUR62028765	blue	NA	6.081	5.819	4.814	5.474	3.226	4.171	6.949	5.156	5.38	6.168	6.238	6.176	6.858	5.743	6.593	7.422	6.314	6.297
AUR62005141	blue	SWIM zinc finger family protein	3.473	3.726	3.496	4.605	3.644	3.63	3.19	3.397	3.301	3.027	2.83	2.9	3.175	3.828	2.971	2.585	3.282	4.03
AUR62042062	blue	E3 ubiquitin-protein ligase	1.339	1.448	1.211	2.069	0.94	0.913	0.572	0.648	0.654	0.642	0.85	0.639	0.62	0.581	0.766	0.676	0.571	1.048
AUR62025894	blue	Belongs to the TRAFAC class myosin-kinesin ATPase superfamily. Kinesin family	0.765	0.653	0.553	0.989	0.913	1.211	1.028	1.098	1.08	0.934	1.275	1.106	0.631	0.688	0.954	0.905	0.747	1.503
AUR62012092	blue	triosephosphate isomerase	205.644	191.766	183.464	184.3	191.152	217.136	492.836	441.351	461.333	797.411	766.556	742.744	573.04	509.077	614.27	795.534	788.876	773.325
AUR62013613	blue	Splicing factor 3B subunit	18.264	19.184	16.772	11.95	13.688	14.212	17.736	16.305	17.931	20.857	18.842	21.191	16.69	17.394	17.17	17.486	19.692	20.021
AUR62005209	blue	Heparan-alpha-glucosaminide N-acetyltransferase-like	6.011	5.961	6.311	4.578	6.24	5.932	5.241	6.974	5.72	8.968	9.665	7.643	6.591	5.6	6.685	7.028	6.945	4.639
AUR62021403	blue	rRNA methyltransferase	3.005	3.57	3.91	6.074	3.371	3.211	3.926	3.534	3.664	3.852	3.195	3.417	3.62	3.562	3.522	2.455	2.976	3.462
AUR62000071	blue	Catalyzes the sequential NAD-dependent oxidations of L- histidinol to L-histidinaldehyde and then to L-histidine	12.268	13.943	11.798	11.019	11.402	11.341	18.815	17.402	16.76	23.403	20.74	21.914	21.815	20.678	21.722	18.983	18.726	14.283
AUR62034662	blue	Belongs to the peptidase C19 family	21.941	22.677	20.409	25.706	22.567	22.083	20.551	21.312	20.375	19.408	19.235	19.499	18.787	18.655	16.662	19.231	19.137	17.366
AUR62008009	blue	ankyrin repeat-containing protein	8.058	8.554	6.742	6.555	8.227	8.349	7.762	8.28	8.302	7.038	7.076	6.293	5.932	6.5	6.773	9.148	7.906	7.649
AUR62004929	blue	peptide-N(4)-(N-acetyl-beta- glucosaminyl)asparagine amidase	9.599	9.803	9.465	8.554	8.293	7.777	9.628	8.787	7.863	9.96	10.163	8.865	10.579	9.289	9.739	10.144	10.01	12.447
AUR62036767	blue	tRNA pseudouridine synthase	7.385	6.773	5.88	8.007	6.129	5.271	7.065	7.362	7.671	6.412	6.126	5.986	6.406	6.422	6.125	8.123	6.44	6.682
AUR62035941	blue	NA	3.422	2.886	3.695	3.406	3.774	3.259	2.044	2.648	2.965	2.88	2.983	2.675	3.169	2.705	3.079	3.338	2.581	1.726
AUR62028629	blue	DNA-directed RNA polymerase III subunit	3.345	5.124	4.266	2.144	3.958	3.754	3.427	3.113	4.249	4.758	3.827	3.878	4.524	4.127	4.249	3.991	3.781	5.431
AUR62024490	blue	Belongs to the UDP-glycosyltransferase family	7.009	7.029	8.519	5.514	11.249	8.056	5.311	10.88	8.22	16.553	16.032	20.731	7.759	8.801	8.613	16.101	18.442	17.881
AUR62024579	blue	Zinc finger MYM-type protein 1-like	3.61	2.676	2.805	0.765	2.892	2.875	3.744	3.202	3.889	4.14	4.747	5.468	3.169	3.436	4.246	4.797	4.131	2.325
AUR62002173	blue	Catalyzes the reaction of cyanate with bicarbonate to produce ammonia and carbon dioxide	11.921	13.943	14.415	6.693	13.889	7.662	14.267	17.837	15.457	32.261	25.606	28.471	21.87	19.541	18.681	28.07	28.447	35.269
AUR62036928	blue	G patch domain-containing protein	4.222	4.836	3.641	3.456	4.635	4.193	4.339	4.429	4.334	3.844	4.54	3.996	3.945	3.992	3.618	3.793	3.628	3.678
AUR62039924	blue	hsp70-Hsp90 organizing protein	80.059	75.1	70.569	87.009	82.593	86.132	82.8	79.686	78.972	77.638	76.685	79.753	80.963	82.05	83.564	73.869	80.726	79.661
AUR62010585	blue	Belongs to the UDP-glycosyltransferase family	4.655	6.488	5.222	6.923	5.479	6.046	22.622	17.051	18.892	48.169	48.69	43.992	36.081	31.591	37.331	31.508	30.485	28.843
AUR62001627	blue	Belongs to the iron ascorbate-dependent oxidoreductase family	9.587	10.544	7.095	4.472	5.243	9.169	12.65	11.268	12.588	17.017	16.094	15.128	13.866	11.418	11.701	15.483	13.437	12.084
AUR62029151	blue	ZINC FINGER protein	10.15	10.958	8.087	8.383	6.902	7.422	20.876	20.179	21.933	28.869	38.548	32.147	24.365	20.721	26.225	40.622	35.708	36.295
AUR62034920	blue	Ras-related protein	16.593	15.929	16.926	13.625	17.636	16.949	16.092	14.99	15.545	17.236	17.236	15.295	19.555	16.612	17.373	15.274	16.993	21.539
AUR62042077	blue	protein DS12 from 2D-PAGE of leaf	67.511	79.947	61.765	81.946	58.791	70.169	63.995	57.707	59.46	95.123	84.472	83.62	63.076	61.098	69.113	84.404	86.376	78.795
AUR62030627	blue	radicals which are normally produced within the cells and which are toxic to biological systems	42.28	48.009	40.225	49.623	49.225	52.891	52.868	47.901	48.573	64.979	64.878	63.819	59.429	52.245	61.39	69.207	68.857	76.161
AUR62036766	blue	Prolyl endopeptidase-like	16.881	18.46	16.579	20.118	15.813	16.538	20.899	18.567	19.302	20.207	21.421	20.743	19.888	19.128	21.01	20.531	19.509	22.624
AUR62008203	blue	Catalyzes the phosphorylation of pantothenate the first step in CoA biosynthesis. May play a role in the physiological regulation of the intracellular CoA concentration	22.35	23.63	24.819	18.688	18.791	19.617	21.064	21.494	20.44	26.051	25.42	25.327	23.562	25.645	25.162	26.725	22.851	26.25
AUR62003525	blue	WD repeat-containing protein	22.597	23.978	22.635	21.944	21.359	22.304	22.96	23.915	24.583	24.337	22.538	27.403	24.075	22.457	25.461	24.815	24.868	27.605
AUR62040095	blue	NA	30.692	29.906	35.651	44.393	33.343	35.557	40.304	40.289	39.051	31.752	32.08	28.078	39.33	33.679	38.575	33.713	34.315	31.865
AUR62006395	blue	Belongs to the class I-like SAM-binding methyltransferase superfamily. Cation-independent O- methyltransferase family	0.526	0.422	0.886	0.988	0.521	0.759	0.468	0.675	0.426	0.459	0.882	0.567	0.734	0.634	0.313	0.581	0.387	0.5
AUR62036178	blue	Belongs to the protein kinase superfamily. Ser Thr protein kinase family	8.919	8.293	9.159	9.134	6.511	7.554	8.515	7.951	7.536	7.477	8.145	9.279	8.158	8.09	8.183	8.798	9.343	8.074
AUR62018589	blue	domain-containing protein	38.037	36.627	38.152	37.178	36.226	38.854	39.555	35.153	39.375	38.493	39.582	39.334	42.512	41.228	41.272	42.445	40.438	40.741
AUR62026101	blue	Belongs to the UDP-glycosyltransferase family	0.206	0.14	0.105	0	0.119	0.346	1.244	2.115	1.164	3.312	2.411	2.304	3.026	2.239	1.785	2.382	2.313	1.369
AUR62010955	blue	rna-binding	64.272	65.955	63.179	67.096	69.97	68.368	61.303	60.386	58.487	58.121	57.181	60.55	62.236	64.614	66.114	57.087	63.96	65.505
AUR62027748	blue	serine arginine-rich splicing factor	80.64	85.349	74.414	77.071	80.736	83.185	71.838	78.121	77.35	74.21	71.246	71.192	74.708	73.565	77.206	68.674	63.814	69.771
AUR62022695	blue	Subtilisin-like protease	93.702	95.213	94.14	123.314	116.022	116.766	87.455	90.585	101.126	192.564	182.417	188.274	120.978	123.143	107.722	213.071	204.242	179.113
AUR62022119	blue	Protein NRT1 PTR FAMILY	23.546	24.692	15.761	39.948	26.696	35.331	28.258	25.305	29.797	50.887	54.34	47.327	35.25	33.427	35.275	46.973	47.151	49.55
AUR62023204	blue	NA	67.119	70.295	64.048	53.929	57.113	67.187	63.021	60.289	59.443	65.699	60.258	68.358	71.945	64.457	73.119	65.504	66.429	61.256
AUR62006022	blue	isoform X1	40.912	40.737	39.881	39.429	34.67	36.053	40.349	41.58	38.715	42.858	41.784	45.406	41.719	42.43	41.658	39.179	39.372	41.252
AUR62013907	blue	atexp11,atexpa11,athexp alpha 1.14,exp11,expa11	1.336	1.799	1.681	3.192	1.123	3.068	0.63	0.409	0.688	0	0.068	0	0.187	0.064	0	0	0	0
AUR62035813	blue	Belongs to the cytochrome P450 family	9.804	9.95	5.993	4	3.517	8.065	21.411	17.289	21.164	33.96	27.41	32.548	29.893	23.229	28.356	34.179	33.445	29.185
AUR62039282	blue	Fip1 motif	1.57	1.445	1.702	1.69	1.531	1.271	1.935	2.094	1.908	1.144	1.279	1.298	1.427	1.546	1.528	1.656	0.883	0.514
AUR62037938	blue	glutathione s-transferase	9.659	9.701	9.698	8.915	9.407	9.408	8.901	14.065	13.331	17.649	19.795	21.567	9.756	11.988	11.809	17.985	20.918	15.942
AUR62024368	blue	protein K27-linked deubiquitination	1.063	1.418	0.939	1.164	0.955	1.392	1.93	1.127	1.471	1.575	1.88	1.336	2.093	1.401	1.692	1.597	1.724	1.966
AUR62036869	blue	gag-polypeptide of LTR copia-type	0.536	0.387	0.259	2.072	0.146	0.283	2.421	6.548	8.463	3.119	3.805	3.657	2.786	2.327	2.234	6.741	2.815	5.879
AUR62003988	blue	formamidase	6.321	6.94	5.994	4.152	6.39	5.321	5.409	4.079	7.335	13.343	10.767	11.91	4.544	7.994	7.408	6.917	7.956	2.104
AUR62038430	blue	isomerase	3.308	4.189	3.992	3.725	3.821	3.713	3.431	3.712	3.338	3.276	2.892	2.783	3.591	3.725	3.387	3.212	3.526	2.265
AUR62033277	blue	dual specificity protein phosphatase	7.686	8.982	9.252	6.029	8.438	8.37	6.703	6.308	7.836	7.435	8.414	7.803	7.815	6.165	6.573	7.975	9.101	5.6
AUR62023585	blue	Sucrose transport	59.602	55.371	54.996	33.898	46.897	44.17	46.572	49.473	47.661	52.937	53.76	64.459	44.361	42.955	45.134	53.863	55.543	46.213
AUR62021465	blue	Nuclear cap-binding protein subunit	19.998	19.882	18.314	21.878	18.451	18.896	18.827	18.076	18.562	19.106	17.873	18.694	17.647	17.102	17.411	16.059	19.263	17.535
AUR62036952	blue	Zinc finger BED domain-containing protein	21.524	22.964	22.336	42.533	27.696	27.302	24.685	27.002	25.656	13.706	19.644	22.421	22.196	20.469	21.694	20.501	20.525	19.803
AUR62014659	blue	RING-type E3 ubiquitin transferase	5.635	6.821	6.334	4.936	7.571	9.418	7.057	6.699	7.514	5.148	5.875	7.067	7.117	6.862	6.175	6.126	5.78	6.669
AUR62042762	blue	DNA damage-binding protein	11.96	12.847	13.292	13.67	12.115	12.217	12.842	10.85	11.621	10.625	11.465	11.305	11.227	11.396	11.132	11.168	10.582	9.65
AUR62023476	blue	Belongs to the DEAD box helicase family	18.67	18.665	18.097	18.291	20.372	19.433	18.124	18.628	18.571	15.685	15.889	13.431	16.682	16.985	16.066	14.568	14.256	13.308
AUR62018938	blue	Belongs to the UDP-glycosyltransferase family	1.019	0.624	0.627	0	0.785	1.22	3.311	2.592	1.846	5.056	3.49	2.599	3.279	2.434	2.547	2.973	2.565	3.617
AUR62010378	blue	Belongs to the Orn Lys Arg decarboxylase class-II family. SpeA subfamily	105.878	89.029	90.226	117.124	100.689	125.01	248.775	247.923	246.991	424.935	396.098	458.438	376.494	332.499	411.36	282.49	344.342	399.679
AUR62015154	blue	NA	2.126	0.62	1.868	0	0.526	1.363	0.472	0.852	0.516	1.856	1.696	0.88	0.78	0.96	0.316	0.391	0.869	0
AUR62034033	blue	NADH dehydrogenase ubiquinone 1 alpha subcomplex assembly factor	31.739	29.534	29.061	33.607	29.128	33.223	37.09	36.79	36.82	40.54	37.784	37.104	37.798	36.913	39.211	35.888	41.515	27.801
AUR62027021	blue	Serine carboxypeptidase	21.576	24.476	23.317	20.091	20.493	21.565	29.56	30.204	30.25	34.473	33.447	32.432	31.183	26.663	31.688	33.074	30.225	29.614
AUR62033887	blue	Protein OSB1, mitochondrial-like	6.152	6.539	7.102	7.185	7.95	6.317	6.428	5.753	5.985	5.544	5.879	5.39	5.874	6.507	5.982	5.632	5.606	5.157
AUR62000139	blue	Male sterility protein	5.664	5.675	4.557	6.123	5.653	5.975	6.005	7.161	6.473	14.278	15.797	11.597	8.376	6.781	7.152	11.676	11.26	11.455
AUR62042918	blue	importin-7 homolog	37.444	44.63	39.258	43.202	48.527	42.148	40.378	35.831	36.267	37.829	40.994	34.069	34.97	32.081	35.693	32.774	35.807	39.543
AUR62038647	blue	Leucine-rich repeat protein kinase family protein	11.928	11.579	11.859	11.216	10.112	10.581	10.638	11.254	10.972	10.967	9.509	9.94	9.657	9.554	10.071	10.65	10.195	10.886
AUR62022701	blue	Belongs to the tRNA nucleotidyltransferase poly(A) polymerase family	2.049	1.932	2.262	2.589	2.504	2.565	2.125	2.742	2.231	2.189	2.157	1.873	2.226	2.118	2.135	1.42	1.849	2.099
AUR62041212	blue	Belongs to the pyruvate kinase family	2.425	2.417	3.505	1.536	2.498	1.968	2.516	2.591	2.25	3.863	3.982	4.032	3.781	3.356	3.105	3.009	2.575	2.723
AUR62038525	blue	F-box LRR-repeat protein	1.959	2.558	1.494	0	1.631	1.125	1.181	1.534	1.908	3.492	2.951	2.852	1.778	1.344	1.756	4.339	2.815	1.819
AUR62035355	blue	Pentatricopeptide repeat-containing protein	0.668	0.648	0.633	1.096	0.521	0.543	0.606	0.599	0.605	0.63	0.727	0.445	0.686	0.791	0.556	0.473	0.477	0.444
AUR62039202	blue	GERMIN-LIKE protein	9.858	9.441	5.029	8.676	5.504	8.365	12.427	10.216	11.214	6.393	9.431	8.368	13.031	9.544	16.167	10.93	10.741	14.444
AUR62023950	blue	NA	1.818	1.031	1.035	2.654	1.322	0.68	1.048	1.587	2.058	1.047	1.128	1.171	1.106	1.419	0.842	1.56	0.848	0
AUR62012057	blue	mTERF	8.746	8.41	8.342	10.587	9.445	9.221	8.419	8.712	8.344	7.751	8.891	8.272	7.973	8.616	7.289	7.793	8.478	7.065
AUR62013830	blue	Alcohol dehydrogenase-like	24.227	23.594	17.585	25.08	16.767	26.28	35.844	32.355	36.327	61.223	59.671	55.595	50.023	38.843	46.296	45.537	40.957	41.113
AUR62027148	blue	Protein of unknown function (DUF632)	10.659	11.909	10.298	12.364	11.888	13.365	11.692	11.456	13.827	18.501	16.27	15.656	13.279	12.31	12.255	15.17	15.895	16.07
AUR62026419	blue	Rhamnogalacturonate lyase	0	0	0.026	0	0	0	0.557	0.43	0.868	3.947	3.397	4.178	2.467	2.289	2.29	2.106	1.842	2.722
AUR62038225	blue	DUF21 domain-containing protein	13.217	12.779	11.257	13.535	12.395	12.805	12.745	12.351	13.57	14.768	14.707	14.771	15.149	13.902	13.56	14.363	15.354	15.389
AUR62001753	blue	aluminum-activated malate transporter	0.563	0.755	0.794	0.925	0.447	0.395	2.629	2.686	2.471	28.585	32.12	25.711	40.306	29.673	35.605	27.188	31.052	32.803
AUR62034774	blue	golgin candidate	14.239	14.892	14.078	9.207	12.195	11.213	15.635	13.972	13.673	14.726	14.772	16.026	15.574	14.094	15.129	14.857	16.754	16.278
AUR62035811	blue	Belongs to the cytochrome P450 family	5.549	5.549	3.618	2.44	2.977	5.603	13.823	10.397	11.908	15.09	13.771	16.261	14.952	11.451	14.344	18.592	16.871	16.693
AUR62038743	blue	calcium-binding protein	33.258	34.829	33.316	30.02	19.162	28.307	88.743	74.932	94.181	61.301	82.804	73.789	72.748	65.37	68.767	51.206	62.654	65.349
AUR62036147	blue	Belongs to the UDP-glycosyltransferase family	9.322	10.11	6.693	5.186	6.069	5.351	25.481	17.993	23.068	43.318	44.195	41.793	32.341	27.232	32.236	30.884	34.053	32.343
AUR62037813	blue	glutathione s-transferase	78.976	78.391	54.78	62.496	35.833	57.782	98.001	101.719	113.978	160.57	144.256	132.371	105.472	82.745	96.056	171.805	180.593	163.1
AUR62032225	blue	inhibitor	18.046	12.025	15.877	18.497	17.595	24.854	37.702	27.721	29.27	20.334	24.446	21.667	26.553	26.976	27.868	23.398	23.726	17.04
AUR62004656	blue	Leucine-rich repeat	0.265	0.316	0.589	0	0.408	0.347	0.275	0.545	0.7	0.393	0.641	0.461	0.181	0.419	0.368	0.227	0.354	0
AUR62000447	blue	Pentatricopeptide repeat-containing protein	1.593	1.068	1.327	0	0.748	0.838	1.291	1.229	1.184	1.549	2.114	2.136	1.841	1.784	1.349	0.641	0.969	1.989
AUR62036781	blue	oxidoreductase, 2OG-Fe(II) oxygenase family protein	33.356	35.255	28.993	53.079	37.607	49.214	49.479	42.054	49.638	58.465	66.502	63.569	66.681	57.967	73.924	37.208	36.539	37.238
AUR62035554	blue	KH domain-containing protein	12.317	12.002	13.594	15.53	13.023	12.884	13.327	13.131	15.012	13.19	14.275	14.163	13.231	14.461	13.796	12.836	12.585	12.088
AUR62012485	blue	oxidosqualene cyclase activity	31.341	32.65	31.517	32.693	31.003	33.234	35.709	37.505	40.047	35.239	35.112	34.769	35.326	38.305	38.131	36.334	34.385	30.614
AUR62026829	blue	Plant calmodulin-binding domain	12.627	13.409	12.046	10.292	13.596	13.189	8.899	10.528	10.072	12.35	10.625	13.408	9.578	9.847	9.268	13.35	13.254	14.154
AUR62012746	blue	lysine-specific demethylase	13.968	14.43	13.762	15.095	13.343	12.67	14.885	14.952	14.627	17.086	16.953	17.084	14.739	15.209	14.426	15.933	17.552	13.418
AUR62028126	blue	sphingoid long-chain bases kinase	29.941	32.734	29.724	29.862	29.401	28.847	29.088	27.576	28.326	32.947	31.584	33.161	29.409	28.083	29.682	31.289	34.302	33.597
AUR62020089	blue	Acyl-coenzyme A thioesterase 13-like	7.792	9.45	10.385	2.559	12.378	9.73	9.294	10.493	8.711	12.336	12.185	13.439	10.304	11.804	8.828	11.536	11.591	12.968
AUR62032779	blue	protein folding in endoplasmic reticulum	34.931	29.996	33.912	35.164	42.574	42.059	34.38	35.504	36.672	34.005	34.571	35.489	35.241	38.185	36.391	31.629	31.411	33.806
AUR62004745	blue	Microsomal glutathione S-transferase	30.231	33.891	30.159	39.381	34.084	39.605	39.44	38.155	44.31	51.617	63.995	64.346	44.77	47.517	51.346	57.442	60.416	44.468
AUR62000530	blue	Amino acid permease	180.573	181.444	158.522	186.807	179.25	188.889	191.493	139.038	167.352	97.056	106.84	112.689	184.479	204.118	179.937	104.994	127.9	129.882
AUR62017123	blue	Belongs to the glycosyltransferase 2 family	0.054	0.07	0.042	0	0.031	0.076	0.678	0.351	0.509	1.21	1.278	1.358	0.713	0.617	0.667	1.052	0.904	0.363
AUR62020716	blue	Arginine decarboxylase	0.03	0	0.061	0	0	0	0.526	0.636	0.203	2.354	2.1	1.938	0.736	0.943	1.212	3.457	3.278	1.986
AUR62028513	blue	NA	0.792	0.441	0.443	0	0.832	0.647	0.299	0.404	0.408	0.8	0.402	0.501	0.37	0.835	0.675	0.556	0.412	0.959
AUR62020944	blue	Amino acid transporter	0.837	0.677	0.858	1.375	0.725	0.587	0.615	0.665	0.592	0.659	0.662	0.566	0.752	0.698	0.509	0.539	0.559	0.464
AUR62026017	blue	shikimate	2.841	3.007	3.836	1.366	3.002	2.994	2.372	2.449	2.706	4.734	4.799	4.901	5.302	6.389	4.873	4.014	4.242	3.69
AUR62008169	blue	Tryptophan aminotransferase-related protein	6.354	7.75	6.83	4.637	6.117	6.636	10.846	9.408	9.591	13.235	12.468	13.097	12.235	11.159	11.859	12.724	13.329	7.049
AUR62027388	blue	Belongs to the TRAFAC class dynamin-like GTPase superfamily. Dynamin Fzo YdjA family	3.606	3.256	4.281	3.99	3.026	2.855	3.386	2.897	4.168	4.344	3.18	3.477	3.548	4.12	3.44	2.639	3.171	3.032
AUR62001027	blue	NA	2.596	1.646	2.019	2.352	2.792	2.211	3.528	4.119	3.344	7.658	10.999	6.643	4.873	7.264	7.274	11.525	10.039	7.151
AUR62044234	blue	Cinnamyl alcohol dehydrogenase	1.605	3.735	3.558	3.432	5.26	4.775	2.748	4.02	4.732	8.043	8.17	4.24	5.634	6.331	5.404	8.167	6.533	2.981
AUR62023829	blue	isoform X1	5.503	5.539	5.924	6.713	6.584	5.956	4.118	5.955	4.851	4.061	3.864	3.965	5.248	4.598	3.849	5.465	4.543	4.187
AUR62042167	blue	SnoaL-like domain	3.402	2.696	3.127	2.312	2.914	3.161	2.981	2.041	2.657	4.497	4.062	3.333	3.314	3.276	3.239	3.172	2.685	3.124
AUR62028834	blue	Purple acid phosphatase	5.507	6.252	5.406	3.464	3.689	4.603	6.685	6.246	6.799	10.349	10.732	9.816	9.026	9.477	8.698	9.353	9.52	5.46
AUR62037146	blue	Iron-sulfur protein (IP) subunit of succinate dehydrogenase (SDH) that is involved in complex II of the mitochondrial electron transport chain and is responsible for transferring electrons from succinate to ubiquinone (coenzyme Q)	66.729	54.884	56.807	54.758	49.011	55.351	84.821	72.424	77.782	77.596	68.801	71.471	71.778	68.425	75.779	72.408	79.771	87.031
AUR62001210	blue	Protein NRT1 PTR FAMILY	25.421	25.565	16.01	33.399	25.536	35.627	28.427	25.513	29.877	68.105	75.476	68.945	37.149	33.882	35.992	60.156	62.666	51.574
AUR62044365	blue	Lectin-domain containing receptor kinase	1.49	0.87	1.419	0	1.967	2.091	1.27	1.851	1.506	2.069	1.605	2.16	1.694	2.524	1.386	1.918	2.984	2.126
AUR62010333	blue	Indole-3-acetic acid-amido synthetase	34.461	30.593	35.645	16.41	16.984	22.8	37.592	37.708	34.193	44.997	46.085	44.753	35.666	31.116	39.165	47.871	49.602	49.343
AUR62007175	blue	belongs to the protein kinase superfamily	25.043	29.88	28.815	25.48	23.119	26.059	29.882	30.817	29.721	29.321	30.421	26.593	33.428	32.759	32.033	38.717	32.966	36.672
AUR62016826	blue	NA	4.272	3.818	4.927	1.754	3.547	3.746	9.001	10.188	12.999	8.751	9.842	16.099	6.307	11.115	10.71	11.344	10.847	21.33
AUR62034083	blue	beta-D-xylosidase	2.028	2.482	1.908	2.555	2.134	1.621	2.795	2.712	2.72	2.299	2.389	2.915	2.824	2.693	2.836	2.575	2.479	3.144
AUR62031790	blue	Sugar phosphate phosphate translocator	28.15	28.46	36.178	34.441	36.108	32.639	30.495	34.94	31.459	32.933	31.083	33.949	29.616	27.498	28.949	36.241	30.781	23.626
AUR62040713	blue	pumilio homolog	26.72	26.653	24.673	29.24	26.382	28.038	26.826	27.287	26.683	27.782	27.592	27.825	26.861	26.658	25.619	24.487	23.917	26.318
AUR62039148	blue	RNA recognition motif	6.902	6.81	6.485	7.34	7.662	7.667	7.514	6.856	6.815	6.888	6.26	6.436	6.33	5.792	6.027	6.682	6.29	6.238
AUR62008907	blue	transcriptional corepressor	27.411	28.978	29.655	32.781	29.163	27.292	26.808	26.996	27.995	28.007	28.234	26.337	25.661	25.768	25.707	29.685	28.137	27.034
AUR62038191	blue	NEDD8-activating enzyme E1 catalytic	14.285	14.04	14.163	13.238	13.994	14.175	13.934	14.272	14.956	15.149	14.555	16.589	14.717	14.818	15.162	14.24	14.783	14.607
AUR62003163	blue	U1 small nuclear ribonucleoprotein 70	56.674	60.556	56.412	57.79	58.242	57.419	52.116	52.282	54.18	51.405	51.54	49.04	50.04	51.902	51.001	48.569	46.8	49.834
AUR62025272	blue	Inter-alpha-trypsin inhibitor heavy	18.525	20.722	19.045	15.628	15.884	16.827	21.301	20.907	23.349	23.146	22.04	22.088	22.062	19.724	20.501	20.358	19.916	21.193
AUR62042275	blue	Belongs to the peroxidase family. Classical plant (class III) peroxidase subfamily	8.841	8.772	11.57	6.59	5.65	6.264	6.894	9.288	8.447	7.384	7.704	9.087	6.955	5.352	7.25	6.78	8.896	10.852
AUR62028427	blue	Belongs to the glucose-6-phosphate 1-epimerase family	44.393	46.03	44.146	47.174	37.773	44.211	47.851	47.377	46.102	57.601	58.883	54.659	49.56	49.333	48.458	60.373	65.459	45.632
AUR62002129	blue	Inorganic phosphate transporter	37.665	36.057	24.698	24.282	16.271	20.817	56.783	50.995	50.291	88.294	81.793	93.774	39.993	38.483	41.43	92.714	99.254	70.426
AUR62022989	blue	Belongs to the peroxidase family. Classical plant (class III) peroxidase subfamily	26.244	24.277	35.793	23.135	30.905	24.859	132.311	137.492	140.048	217.303	224.901	219.957	153.166	138.995	145.381	171.417	165.032	153.289
AUR62019012	blue	receptor-like protein kinase	3.448	3.436	3.916	1.812	3.855	3.808	3.59	4.287	3.919	5.424	5.776	5.373	4.122	5.406	4.253	5.184	5.902	4.957
AUR62022321	blue	Nucleolar protein	10.08	8.797	6.999	10.836	12.916	12.343	10.265	9.975	11.931	8.959	8.444	9.085	8.47	8.257	8.592	7.668	5.925	7.32
AUR62040942	blue	ZINC FINGER protein	2.031	1.988	0.868	2.224	1.564	2.945	4.126	4.084	3.353	5.359	4.348	6.378	4.954	4.102	5.995	10.023	10.458	6.76
AUR62033985	blue	Glutamate-rich WD repeat-containing protein	28.796	32.076	29.651	35.654	35.705	32.661	28.121	27.324	26.712	20.686	22.565	22.172	26.478	26.374	24.685	22.774	20.299	21.411
AUR62041056	blue	glutamine synthetase	208.675	222.419	151.489	224.73	173.51	219.117	866.505	665.962	803.215	1081.98	1240.8	1157.98	1031.64	837.744	1050.52	971.832	940.83	965.051
AUR62003711	blue	auxin efflux carrier family protein	31.498	37.116	27.324	25.069	18.369	26.619	39.896	37.728	34.221	58.818	60.115	59.419	30.608	24.416	32.878	50.143	44.014	41.937
AUR62038551	blue	NA	17.002	17.707	18.293	15.481	12.64	15.305	16.238	13.413	17.914	23.938	25.007	24.788	21.438	20.4	22.798	24.272	24.078	26.894
AUR62021044	blue	Protein kinase and PP2C-like domain-containing	3.345	3.809	3.16	2.301	2.63	3.322	3.251	3.557	3.252	3.269	3.795	3.452	3.543	3.451	3.485	4.103	3.707	3.964
AUR62002768	blue	Belongs to the multi antimicrobial extrusion (MATE) (TC 2.A.66.1) family	9.453	11.981	9.532	11.228	10.621	8.779	29.763	30.516	30.082	53.573	51.692	46.934	29.949	25.163	30.784	47.277	42.999	41.72
AUR62034113	blue	Protein ZINC INDUCED	23.436	26.737	21.318	27.049	17.442	22.108	52.781	46.941	49.181	78.226	77.612	72.888	56.773	48.888	57.91	60.696	57.286	55.278
AUR62029078	blue	Belongs to the class I-like SAM-binding methyltransferase superfamily. Cation-independent O- methyltransferase family	7.203	5.37	4.689	5.205	4.494	7.196	8.181	6.992	7.87	9.883	6.839	7.767	10.024	8.312	8.067	8.439	7.006	3.836
AUR62022096	blue	cytochrome P450	0.485	0.198	0.729	0.85	0.598	1.379	1.274	2.721	1.794	3.915	3.611	3.974	2.125	2.862	1.92	5.161	5.882	5.596
AUR62018592	blue	ethylene-responsive transcription factor	1.927	1.718	1.688	2.302	1.781	2.556	3.525	2.634	2.737	3.776	3.287	3.128	4.642	3.212	4.344	2.616	3.608	3.732
AUR62028224	blue	Belongs to the iron ascorbate-dependent oxidoreductase family	11.385	11.926	11.629	23.646	17.698	18.229	16.107	20.668	18.765	32.365	31.651	30.478	20.419	18.79	19.579	26.404	27.204	27.863
AUR62017787	blue	NA	8.864	6.867	8.426	11.601	9.966	8.501	7.01	9.147	8.421	8.037	6.373	7.561	8.72	8.267	7.253	9.182	7.928	6.783
AUR62041488	blue	Belongs to the DEAD box helicase family	20.345	21.654	20.885	17.984	20.93	20.336	21.019	21.085	21.453	18.547	16.848	17.179	18.662	19.969	17.168	13.2	17.783	14.294
AUR62036413	blue	Potassium channel	1.188	1.569	1.813	1.142	1.373	0.878	1.533	1.821	1.378	2.157	2.363	2.218	1.965	1.771	2.053	1.716	1.625	1.929
AUR62001017	blue	This magnesium-dependent enzyme catalyzes the hydrolysis of ATP coupled with the transport of calcium	1.298	0.758	1.141	3.655	1.178	1.145	1.443	1.353	1.26	3.194	3.625	3.226	4.667	3.029	3.575	1.433	1.273	1.235
AUR62041757	blue	Belongs to the short-chain dehydrogenases reductases (SDR) family	2.193	2.028	1.697	1.631	1.96	1.811	1.244	1.021	0.796	3.585	3.466	4.029	2.762	1.788	1.681	3.728	2.462	2.754
AUR62000152	blue	RNA-binding protein	105.733	121.519	109.198	112.713	112.367	116.18	103.544	95.526	98.514	92.96	84.997	89.525	106.99	101.561	110.616	88.357	90.264	97.902
AUR62021527	blue	heavy metal transport detoxification superfamily protein	2.508	3.266	2.378	8.238	2.463	3.308	5.593	3.87	5.537	3.413	2.661	2.69	4.057	3.436	3.984	2.26	1.937	2.504
AUR62038742	blue	Basic leucine zipper	167.402	167.137	148.1	131.41	135.97	147.15	93.211	100.637	106.453	196.84	191.801	182.592	118.88	119.364	122.456	170.248	166.917	166.204
AUR62041170	blue	serine threonine-protein kinase	5.751	4.782	5.655	4.775	4.891	5.448	6.276	5.471	5.64	5.083	5.851	6.148	5.929	5.272	5.947	4.569	5.505	7.686
AUR62038833	blue	Indole-3-acetic acid-induced protein ARG7-like	3.441	7.127	2.254	1.256	1.546	2.575	7.932	6.115	6.927	24.003	22.21	21.393	13.942	11.686	12.349	19.691	20.675	20.364
AUR62002262	blue	protein At4g14450, chloroplastic-like	11.878	13.512	8.632	5.926	8.685	11.814	11.541	7.424	10.554	11.526	11.084	11.506	10.964	9.665	10.338	11.227	12.388	12.011
AUR62020213	blue	phosphatidylglycerol phosphatidylinositol transfer protein	49.012	48.536	45.836	43.029	44.787	48.089	57.432	55.985	55.704	66.087	64.868	63.585	63.635	58.793	65.421	70.991	67.98	59.828
AUR62002325	blue	Belongs to the carbohydrate kinase PfkB family	172.49	186.485	181.066	158.643	142.547	163.143	176.48	170.301	164.147	197.403	182.492	176.368	195.802	204.847	189.125	182.341	181.252	182.093
AUR62022024	blue	Cysteine-rich receptor-like protein kinase	12.69	14.755	13.106	25.193	18.26	19.536	30.566	29.933	31.855	48.022	47.358	41.673	35.695	27.659	33.391	40.287	38.429	34.572
AUR62009517	blue	dual specificity protein phosphatase	1.37	1.384	1.285	0.957	1.633	1.194	1.24	1.407	1.353	1.668	1.498	1.031	1.227	1.444	1.579	1.013	1.151	0.776
AUR62023842	blue	F-Box protein	13.452	13.576	11.298	11.458	13.525	13.438	13.569	14.266	13.793	18.057	16.442	17.957	14.657	14.705	16.905	14.494	14.576	15.13
AUR62026931	blue	Pectate lyase	5.996	5.193	5.365	5.01	3.794	4.661	5.164	5.183	5.205	5.72	5.017	5.306	5.483	5.827	5.319	5.509	5.624	5.359
AUR62018471	blue	14 kDa zinc-binding	45.755	48.959	49.728	40.755	52.696	51.358	65.886	65.827	60.182	62.191	70.085	69.892	63.357	63.82	69.848	61.356	62.36	64.766
AUR62006626	blue	Mitochondrial import inner membrane translocase subunit	7.087	7.238	5.741	10.346	8.289	8.446	6.08	5.204	5.745	4.472	2.639	3.652	5.482	5.717	4.466	2.703	3.404	4.66
AUR62031833	blue	Protein SULFUR DEFICIENCY-INDUCED	3.213	4.111	2.461	2.426	3.584	2.985	1.341	0.87	1.505	1.518	1.444	1.156	1.555	2.335	1.385	1.331	1.733	0.983
AUR62016239	blue	interspecies interaction between organisms	2.212	2.647	2.398	2.491	2.702	2.129	1.661	1.537	1.622	1.896	1.412	1.759	1.645	2.132	1.515	1.248	1.712	2.525
AUR62008914	blue	LRR receptor-like serine threonine-protein kinase	0.957	1.225	1.557	1.995	1.263	0.784	0.961	1.193	0.98	0.877	0.967	0.652	1.763	1.745	1.456	0.86	1.008	1.415
AUR62026900	blue	Zinc finger CCCH domain-containing protein	8.065	9.839	9.841	6.095	9.028	9.493	12.399	10.892	10.585	13.717	12.834	11.585	12.717	11.958	12.825	10.658	11.066	10.452
AUR62026095	blue	Glycerol-3-phosphate dehydrogenase NAD	9.845	8.287	9.599	7.03	6.428	5.525	6.66	6.825	6.381	5.786	5.817	6.328	8.572	9.905	7.915	6.475	7.245	7.598
AUR62004279	blue	phospholipase d	9.714	9.965	10.587	10.55	9.508	9.413	8.248	8.16	8.232	7.942	9.093	8.741	8.797	8.897	8.388	8.844	8.882	10.394
AUR62041647	blue	Belongs to the short-chain dehydrogenases reductases (SDR) family	1.037	0.492	0.494	0.487	0.385	0.499	0.269	0.499	0.252	1.482	1.241	0.644	0.913	0.664	0.618	1.431	0.594	0.493
AUR62041390	blue	Carboxylesterase	4.705	6.306	4.673	7.727	4.982	6.491	7.727	7.59	9.821	8.004	7.554	10.058	8.959	8.573	8.833	6.436	7.851	6.525
AUR62036486	blue	Catalyzes the oxidation of L-aspartate to iminoaspartate	1.819	1.548	1.865	1.423	1.351	1.605	2.089	2.309	2.232	1.997	2.371	2.235	2.047	2.419	1.828	1.896	2.255	1.154
AUR62013187	blue	At2g17340-like	20.379	17.963	16.882	17.93	16.817	17.19	19.722	16.983	18.403	20.283	17.648	20.957	21.429	20.709	22.147	18.272	20.648	20.188
AUR62042564	blue	ribulose-phosphate 3-epimerase	21.883	23.318	22.344	23.499	25.23	25.48	25.904	24.682	24.95	30.789	29.4	29.828	25.06	22.246	22.982	28.94	29.033	27.635
AUR62009738	blue	Belongs to the peroxidase family. Classical plant (class III) peroxidase subfamily	7.675	10.514	6.783	14.65	1.503	9.575	11.315	9.468	11.446	10.571	14.78	18.251	11.929	14.61	24.22	18.949	18.522	20.784
AUR62030760	blue	Macrophage migration inhibitory factor (MIF)	38.565	40.108	40.471	42.556	42.682	37.607	39.161	39.758	35.983	41.946	45.224	46.711	44.39	51.841	45.449	37.79	42.624	47.167
AUR62009387	blue	Fra10Ac1	4.872	5.027	4.574	6.737	6.102	6.562	4.787	5.467	5.632	5.355	5.728	3.924	5.477	4.972	4.968	4.225	4.46	4.096
AUR62000390	blue	Pentatricopeptide repeat-containing protein	0.98	0.801	0.844	0	0.861	0.748	1.017	0.792	0.888	0.61	0.92	1.273	1.047	0.95	1.389	0.505	0.763	1.044
AUR62007438	blue	Bacterial extracellular solute-binding protein	1.893	1.866	2.234	2.024	1.932	1.285	1.575	1.704	1.495	1.174	1.205	1.608	1.605	1.739	1.536	1.36	1.234	1.465
AUR62037185	blue	F-Box protein	2.586	2.876	2.823	1.781	2.12	2.423	2.315	2.469	2.586	2.63	3.133	3.023	2.849	2.506	2.629	2.981	2.53	3.61
AUR62030956	blue	Catalyzes the phosphorylation of pantothenate the first step in CoA biosynthesis. May play a role in the physiological regulation of the intracellular CoA concentration	23.467	25.9	24.75	27.531	21.042	22.104	24.995	22.808	23.724	30.951	30.38	32.768	28.17	28.148	29.098	27.754	26.754	28.473
AUR62028337	blue	5' nucleotidase, deoxy (Pyrimidine), cytosolic type C protein (NT5C)	9.252	11.181	11.017	5.308	9.941	9.387	9.386	10.02	8.873	13.331	13.267	12.46	10.664	9.707	11.322	14.043	11.095	10.758
AUR62007590	blue	soluble inorganic	31.642	31.609	28.431	35.83	35.453	34.078	39.158	35.62	31.731	45.302	48.812	43.127	37.525	36.011	37.824	46.361	52.224	44.621
AUR62002004	blue	Belongs to the mitochondrial carrier (TC 2.A.29) family	4.035	4.311	5.394	4.099	4.205	4.132	5.306	5.345	5.462	5.938	5.9	5.619	5.831	6.509	5.936	4.391	4.974	6.922
AUR62011323	blue	NADH dehydrogenase (Ubiquinone) iron-sulfur protein	38.02	38.661	34.148	38.218	40.421	42.998	48.7	45.472	47.173	44.152	45.991	47.695	48.684	42.959	49.042	46.627	44.116	43.092
AUR62003282	blue	Belongs to the multi antimicrobial extrusion (MATE) (TC 2.A.66.1) family	2.077	1.814	1.77	4.273	2.37	2.893	6.514	5.278	4.135	8.311	7.797	8.442	4.856	4.087	6.282	7.601	7.214	5.996
AUR62026400	blue	NA	108.711	125.388	166.814	59.844	149.619	97.198	67.14	201.343	142.787	169.02	137.198	217.652	184.837	292.59	194.45	206.804	233.272	211.579
AUR62025249	blue	Tubulin--tyrosine ligase-like protein	8.767	9.908	10.037	9.745	8.997	9.058	8.955	10.554	9.153	8.059	7.688	7.757	8.608	8.989	8.515	7.601	8.759	8.295
AUR62004227	blue	Transcription factor that specifically binds AT-rich DNA sequences related to the nuclear matrix attachment regions (MARs)	32.633	35.642	26.651	30.52	27.859	35.325	33.618	31.346	36.131	36.992	42.319	43.032	31.811	26.287	31.346	38.451	38.923	48.602
AUR62010477	blue	isoform X1	63.328	70.844	55.729	52.29	51.506	58.978	89.791	83.612	100.53	95.032	102.614	91.936	98.97	87.208	96.653	90.688	80.371	86.758
AUR62044360	blue	cyclase family	25.348	22.57	26.458	20.873	20.678	21.042	29.844	26.545	25.061	35.614	31.389	31.315	29.66	31.698	32.991	33.542	40.762	31.962
AUR62016939	blue	CT11-RanBPM	14.685	16.839	16.673	14.804	14.145	15.641	16.751	15.764	16.541	16.441	17.284	18.247	18.67	18.642	17.06	20.792	18.996	20.002
AUR62003926	blue	Belongs to the peptidase C1 family	17.73	19.336	14.918	22.203	26.572	19.87	23.619	22.437	19.619	39.874	50.679	49.021	22.623	22.065	28.916	53.839	62.571	66.738
AUR62042981	blue	Stem-specific protein	30.222	35.897	29.77	27.107	29.176	30.106	32.496	28.128	31.404	44.613	45.877	44.744	36.415	36.358	40.64	48.401	44.42	48.834
AUR62024458	blue	Pentatricopeptide repeat-containing protein	1.509	1.289	1.578	1.82	1.423	1.106	1.485	1.175	1.481	1.283	1.29	1.071	1.549	1.428	1.235	0.872	1.11	1.435
AUR62008810	blue	Tyrosine decarboxylase	0.706	0.991	0.633	0.773	0.917	1.056	0.854	0.792	0.766	0.686	1.084	0.75	0.966	0.589	1.042	0.681	0.707	1.566
AUR62038340	blue	Ras-related protein	69.795	79.933	69.355	63.928	68.603	67.654	77.114	66.289	70.784	94.224	107.062	94.516	85.868	77.411	80.833	101.439	107.106	93.342
AUR62000312	blue	zinc finger (C2H2 type) family protein	189.528	188.884	169.508	170.526	159.146	167.541	160.479	165.19	179.34	209.417	203.624	201.458	191.623	178.745	199.138	219.124	232.739	208.152
AUR62015832	blue	Condensin complex subunit	1.446	1.358	1.619	1.31	1.191	1.231	0.862	0.914	0.621	0.868	0.854	0.732	0.785	1.069	1.126	1.412	0.951	1.328
AUR62007531	blue	protein serine/threonine kinase activity	8.554	9.135	8.311	10.284	12.53	14.371	147.526	125.234	140.266	235.91	257.287	240.633	164.567	144.407	176.541	199.664	225.898	195.023
AUR62015571	blue	Cotton fibre expressed protein	15.938	12.361	15.492	12.84	16.502	13.502	16.297	16.705	18.895	13.113	18.642	16.039	16.369	13.547	15.586	15.486	21.85	18.016
AUR62013012	blue	Zeaxanthin epoxidase, chloroplastic-like	0.116	0.118	0.197	1.012	0.178	0.649	5.554	2.118	1.396	6.762	7.057	8.576	1.227	0.771	1.485	6.348	4.32	5.642
AUR62011468	blue	hAT family C-terminal dimerisation region	3.158	3.33	3.76	2.677	3.767	2.173	3.382	4.116	1.961	2.717	2.845	2.126	2.721	3.221	2.866	4.197	2.215	1.357
AUR62000038	blue	metal tolerance protein	5.794	7.335	6.542	6.315	6.91	6.324	9.749	7.551	6.499	10.442	10.796	11.331	9.79	8.807	9.124	12.306	11.183	11.376
AUR62025355	blue	FAD NAD(P)-binding oxidoreductase family protein	1.602	2.181	1.955	1.002	1.058	1.541	1.029	1.37	1.382	1.102	1.193	0.531	1.175	1.769	1.351	1.179	1.135	1.016
AUR62038058	blue	protein heterodimerization activity	1.721	1.464	0.706	2.261	0.663	0.773	4.403	2.382	3.312	4.333	7.111	4.655	4.595	4.412	3.824	5.021	6.301	6.109
AUR62036199	blue	rho GTPase-activating protein	13.773	15.288	18.324	10.569	10.88	10.857	12.78	15.655	14.994	21.536	19.417	20.565	19.929	24.025	21.401	13.943	12.999	11.494
AUR62024575	blue	phosphatase 2C	9.193	9.775	8.292	12.613	11.763	11.299	10.622	12.276	10.968	10.666	10.106	11.671	8.665	8.768	8.304	9.963	10.986	12.007
AUR62038426	blue	FBD-associated F-box protein	0.986	1.138	1.367	1.2	0.717	1.025	0.777	0.758	0.951	1.38	1.346	1.376	1.163	1.078	1.37	0.846	1.17	1.702
AUR62031074	blue	Pentatricopeptide repeat-containing protein	1.647	1.747	2.175	2.497	1.427	1.315	2.431	2.168	2.259	1.689	1.627	1.542	2.472	2.503	1.881	2.039	1.522	1.265
AUR62037347	blue	Belongs to the class I-like SAM-binding methyltransferase superfamily. Cation-independent O- methyltransferase family	3.095	2.634	5.586	6.354	5.103	4.126	5.351	11.325	7.811	11.068	6.878	9.346	9.404	17.6	10.681	12.369	13.208	6.868
AUR62036193	blue	rho GTPase-activating protein	7.469	6.162	7.848	6.635	5.159	5.967	7.333	8.173	5.326	10.306	10.391	9.646	10.646	12.268	11.934	7.733	7.634	6.016
AUR62017095	blue	BURP domain-containing protein	3.935	3.943	3.253	2.585	2.017	3.009	24.49	88.766	16.457	44.977	28.763	37.301	51.506	65.082	22.958	33.564	22.515	21.94
AUR62044712	blue	DUF593 domain containing protein, expressed	10.184	8.939	7.593	7.741	7.584	9.07	7.159	6.612	7.051	8.79	6.769	8.002	7.002	8.604	7.716	5.635	8.475	4.482
AUR62029915	blue	Zinc finger BED domain-containing protein	13.858	14.284	14.419	15.286	16.159	13.524	13.194	15.059	15.25	13.73	15.652	12.621	13.914	16.293	13.602	12.382	12.307	14.113
AUR62024906	blue	Belongs to the mitochondrial carrier (TC 2.A.29) family	11.874	11.522	10.86	13.917	13.262	14.296	11.907	11.611	12.439	9.251	10.126	9.883	11.613	11.812	11.549	9.705	11.106	11.807
AUR62025026	blue	isoform X1	2.837	2.645	2.598	3.438	3.103	3.293	3.229	3.014	3.571	2.556	2.816	2.859	3.381	2.932	3.071	3.015	2.884	1.65
AUR62007074	blue	RNA recognition motif	40.215	35.458	34.608	29.536	29.929	32.283	41.157	37.162	36.763	42.102	42.01	41.168	40.423	42.154	43.569	44.745	46.059	38.957
AUR62024917	blue	radicals which are normally produced within the cells and which are toxic to biological systems	82.743	90.466	78.091	92.94	81.037	94.566	121.61	111.09	108.816	150.997	149.617	146.318	133.447	119.323	140.355	146.536	153.277	161.021
AUR62001804	blue	Belongs to the small heat shock protein (HSP20) family	15.293	18.485	20.74	15.26	22.811	25.64	10.341	9.559	7.671	15.808	16.325	11.672	9.444	12.546	11.092	17.196	13.069	9.021
AUR62038346	blue	Belongs to the cytochrome P450 family	0.135	0.046	0.139	0	0.052	0.101	7.353	5.472	8.077	10.083	10.439	10.575	7.188	6.661	6.303	7.324	5.787	3.006
AUR62020694	blue	Protein of unknown function (DUF1997)	1.72	2.331	1.987	2.465	1.698	2.386	2.497	1.825	1.947	3.682	3.073	3.118	2.505	2.504	2.15	4.911	3.757	3.33
AUR62029387	blue	BEST Arabidopsis thaliana protein match is	1.025	0.201	0.04	0	0.683	0.442	0.286	0.398	0.268	0	0	0	0	0.083	0	0	0	0.525
AUR62043312	blue	Random slug protein	18.189	20.628	16.187	17.465	14.458	17.359	49.535	39.186	45.002	57.992	61.745	56.727	53.044	45.202	52.286	51.674	47.71	44.892
AUR62000699	blue	Pentatricopeptide repeat-containing protein	3.145	3.452	3.707	4.131	1.998	2.647	3.098	4.146	3.827	3.756	4.039	3.828	3.875	3.562	3.03	4.453	5.127	4.187
AUR62016410	blue	Protein of unknown function (DUF2921)	4.598	4.441	4.322	3.489	3.471	3.708	4.373	4.936	4.567	5.735	5.525	5.466	5.029	5.283	5.188	4.915	5.147	4.641
AUR62027275	blue	protease inhibitor seed storage lipid transfer protein (LTP) family protein	282.124	323.183	197.101	435.711	297.373	361.097	607.562	538.244	558.584	554.838	648.594	691.788	494.999	470.978	546.596	837.178	840.685	753.941
AUR62033747	blue	Belongs to the multi antimicrobial extrusion (MATE) (TC 2.A.66.1) family	0.755	0.93	0.454	1.368	0.692	1.256	1.782	1.431	1.915	3.528	3.169	3.35	1.47	1.152	2.115	3.552	3.038	3.119
AUR62022896	blue	isoform X1	9.127	8.528	8.696	9.104	7.398	7.925	9.046	9.076	9.359	10.087	10.395	10.597	9.828	9.631	9.969	11.289	11.606	9.384
AUR62024698	blue	NAC domain-containing protein 21	0.516	0.844	1.164	0	0.954	0.811	0.321	0.348	0.117	0	0.577	1.077	0.106	0.435	0.645	0.266	0.473	0
AUR62026807	blue	Pentatricopeptide repeat-containing protein	2.296	2.759	2.839	2.662	2.08	2.35	1.985	1.693	2.574	1.851	1.936	2.062	2.589	2.348	1.923	1.855	2.189	2.398
AUR62035738	blue	Regulator of biological processes that recruits a histone deacetylase to control gene transcription. May play a role in the entry into mitosis, negatively regulating the cell proliferation. Formation of stable complexes with geminiviridae replication-associated proteins may create a cellular environment which favors viral DNA replication	5.953	6.003	6.128	8.034	5.666	5.659	4.582	5.21	5.072	5.74	5.617	5.47	5.139	5.339	5.499	5.527	5.483	5.815
AUR62011681	blue	peroxiredoxin activity	114.328	101.057	125.383	88.27	120.371	116.57	159.687	155.523	140.91	191.666	199.946	185.113	179.639	181.562	187.556	168.297	198.843	181.931
AUR62041652	blue	NA	2.964	2.915	3.742	3.245	3.012	2.526	3.131	3.572	3.387	3.201	3.433	3.246	3.354	2.834	2.487	2.968	2.669	2.923
AUR62027167	blue	Catalyzes the formation of formate and 2-keto-4- methylthiobutyrate (KMTB) from 1,2-dihydroxy-3-keto-5- methylthiopentene (DHK-MTPene)	68.371	66.242	60.169	59.072	62.261	66.583	95.913	82.346	84.601	79.257	91.234	88.625	89.676	83.075	93.15	87.365	88.801	82.608
AUR62014542	blue	Belongs to the SNF7 family	104.932	113.796	103.55	102.231	102.896	106.843	101.629	99.361	108.278	136.05	141.507	136.646	109.864	114.003	116.4	134.603	144.277	120.696
AUR62034516	blue	Ocs element-binding factor	75.713	81.003	81.15	104.426	83.965	84.985	95.274	100.324	96.85	161.769	149.094	170.542	119.418	121.149	113.364	194.524	185.745	160.369
AUR62006948	blue	4,5-DOPA dioxygenase	5.296	7.014	4.708	3.805	2.677	4.319	7.853	4.179	7.4	7.078	6.608	5.708	7.138	6.365	8.017	10.013	8.379	8.813
AUR62003025	blue	NA	4.889	4.837	3.192	2.305	2.938	3.716	7.414	9.67	8.986	10.109	9.723	10.169	6.283	5.384	6.122	12.307	11.39	8.465
AUR62018123	blue	WRKY Transcription Factor	8.065	8.687	3.926	3.562	2.545	3.728	7.522	7.454	6.522	23.907	24.111	21.179	8.562	7.142	7.943	41.184	40.251	28.424
AUR62036275	blue	Annexin A13-like	11.684	10.809	8.033	8.428	5.981	8.383	37.924	33.782	43.055	39.603	41.71	38.729	40.234	34.137	35.084	33.741	33.345	33.551
AUR62024648	blue	glutamyl endopeptidase, chloroplastic	19.658	19.731	17.104	17.248	14.308	16.692	21.1	20.548	21.085	22.446	21.671	21.823	21.036	19.956	20.709	20.88	20.925	22.274
AUR62015257	blue	Belongs to the SecY SEC61-alpha family	5.713	7.193	6.403	5.111	6.292	6.137	7.688	7.055	7.557	7.894	7.593	7.123	7.718	7.854	7.85	7.065	7.334	8.451
AUR62007568	blue	Belongs to the adaptor complexes small subunit family	6.131	4.588	5.365	5.555	5.373	4.39	6.414	5.398	6.642	6.225	5.313	5.761	6.188	4.623	5.231	5.444	4.536	6.333
AUR62004044	blue	Flavoprotein (FP) subunit of succinate dehydrogenase (SDH) that is involved in complex II of the mitochondrial electron transport chain and is responsible for transferring electrons from succinate to ubiquinone (coenzyme Q)	19.037	21.422	18.139	18.775	16.646	18.389	20.927	20.218	19.934	21.603	23.715	22.941	21.753	19.38	24.529	22.778	23.691	22.65
AUR62004430	blue	BAG family molecular chaperone regulator	0.748	0.73	0.779	1.027	0.568	0.514	0.579	0.501	0.367	0.447	0.537	0.389	0.436	0.647	0.535	0.633	0.588	0.149
AUR62017444	blue	glutathione s-transferase	25.017	18.32	14.368	23.017	14.734	16.675	100.304	74.945	75.052	65.397	69.819	60.939	81.183	57.305	83.078	58.099	59.017	62.51
AUR62010893	blue	Glycosyl transferase family 21	18.145	16.71	16.799	16.213	15.392	14.467	15.313	12.874	12.729	12.669	11.64	13.063	15.115	14.137	13.761	11.886	13.311	14.3
AUR62024089	blue	NA	1.125	1.187	0.884	0.493	0.78	0.8	1.478	1.683	1.656	3.583	3.895	2.957	2.773	2.608	2.656	1.641	2.188	2.995
AUR62019527	blue	UBP1-associated protein	58.929	68.18	59.567	56.65	64.425	70.783	56.426	55.002	58.864	51.258	46.276	54.079	51.222	54.375	50.423	45.796	48.189	42.099
AUR62001456	blue	Protein of unknown function (DUF1677)	64.736	65.915	52.858	77.091	83.233	84.109	75.327	77.831	83.746	91.265	97.128	103.279	77.552	65.889	73.755	95.354	105.887	96.05
AUR62020690	blue	Belongs to the glycosyl hydrolase 17 family	15.258	17.07	14.735	12.013	13.798	13.727	12.507	13.307	13.328	13.745	12.383	14.71	13.176	13.49	14.169	11.036	12.49	13.695
AUR62042784	blue	Protein of unknown function (DUF1350)	5.468	5.546	5.567	5.946	7.798	6.095	5.593	6.517	5.209	9.385	9.435	9.226	6.081	6.319	6.011	10.001	10.443	11.046
AUR62000179	blue	Integrator complex subunit	24.266	26.723	25.17	26.849	22.928	23.429	24.696	26.144	23.986	33.222	33.453	31.476	26.143	24.45	27.241	27.998	27.974	31.131
AUR62010428	blue	Protein SHI RELATED SEQUENCE	3.011	3.405	2.315	1.413	4.473	2.776	2.343	1.931	2.313	3.465	3.604	2.619	2.761	2.267	2.465	1.938	1.846	1.432
AUR62010889	blue	3-hydroxyisobutyrate dehydrogenase-like 1 mitochondrial	19.155	22.267	16.295	25.434	17.303	21.843	19.339	21.153	21.34	23.318	25.151	23.273	20.091	22.226	27.597	21.512	24.367	25.774
AUR62031178	blue	transcription factor	3.361	3.985	2.338	12.618	8.183	11.521	13.697	11.317	12.436	22.874	21.857	21.506	16.522	12.904	15.759	20.092	22.804	16.783
AUR62023499	blue	Vesicle-fusing	13.59	14.156	14.695	17.994	13.435	13.664	14.5	13.237	12.632	12.33	12.463	12.239	14.564	14.956	15.179	12.069	12.146	12.89
AUR62006748	blue	ATP-dependent Clp protease proteolytic subunit	17.376	18.092	17.188	16.052	17.682	18.132	17.671	17.253	18.289	19.078	20.015	18.298	20.564	20.385	20.011	18.787	21.98	19.429
AUR62017350	blue	Chlorophyllase-1-like	0.324	0.86	0.864	0.851	0.973	0.582	26.414	23.852	29.564	87.18	88.662	69.122	51.111	49.439	54.275	54.891	53.979	51.763
AUR62026913	blue	Exosome complex component	5.471	6.017	8.111	6.635	6.612	5.668	6.286	6.99	6.003	6.265	5.641	5.563	7.348	7.717	7.278	5.201	4.623	7.844
AUR62007885	blue	Nucleolar protein	14.508	15.81	15.561	14.049	16.004	14.905	15.429	14.705	16.172	12.643	11.908	12.528	13.818	14.532	13.169	12.164	10.739	13.387
AUR62006073	blue	KH domain-containing protein	11.861	13.451	12.831	13.816	12.667	13.623	12.785	13.465	13.116	12.947	12.362	12.893	13.084	13.734	13.039	11.896	12.073	13.083
AUR62014981	blue	ATPase activity, coupled to transmembrane movement of substances	4.701	7.767	5.883	6.358	3.514	3.803	9.251	9.466	8.923	18.819	17.453	18.518	11.645	10.127	15.486	16.911	15.981	21.171
AUR62035814	blue	Belongs to the cytochrome P450 family	16.32	17.968	13.516	16.097	10.757	15.403	40.005	32.999	40.171	73.451	70.452	60.405	58.085	52.421	66.578	67.763	62.809	52.2
AUR62019839	blue	E3 ubiquitin-protein ligase	9.78	8.385	8.848	6.995	10.877	9.876	7.324	8.616	7.138	8.343	8.858	7.863	8.001	8.682	7.415	7.215	7.92	6.342
AUR62019964	blue	Plant pleckstrin homology-like region	12.127	12.571	8.706	9.23	9.563	11.04	13.465	12.066	13.141	13.439	14.739	14.734	13.239	12.264	13.461	12.741	13.282	13.421
AUR62043884	blue	NA	10.602	11.555	10.571	14.05	10.555	9.514	8.353	9.32	9.357	10.077	9.571	11.022	9.343	7.624	8.033	10.98	11.784	7.031
AUR62027739	blue	Major facilitator superfamily protein	6.109	6.842	7.946	6.328	6.551	5.775	5.814	7.494	6.817	6.495	7.141	6.829	7.083	7.245	6.957	8.061	6.263	8.454
AUR62016972	blue	RNA polymerase II C-terminal domain phosphoserine binding	21.378	24.422	19.802	15.677	17.661	19.811	21.658	19.444	22.374	21.183	21.241	21.588	20.858	19.83	20.251	24.322	22.443	22.505
AUR62009756	blue	Belongs to the glycosyl hydrolase 17 family	149.694	169.449	134.674	157.593	155.605	172.816	156.474	152.898	153.846	196.59	187.174	196.175	165.929	152.81	181.952	212.113	215.911	208.771
AUR62021987	blue	F-box kelch-repeat protein	1.822	1.972	1.943	1.915	1.642	1.636	1.247	1.554	1.609	1.012	0.936	1.141	1.385	1.766	1.632	1.126	1.001	0.97
AUR62042877	blue	prolyl 4-hydroxylase	6.842	7.302	7.331	8.99	7.351	7.988	8.871	8.447	8.366	8.628	10.241	8.648	8.574	8.364	8.661	10.747	9.317	9.565
AUR62003983	blue	Belongs to the NPH3 family	0.775	0.811	0.896	0.783	0.551	0.491	0.639	0.981	0.832	1.655	1.309	0.99	1.326	2.051	1.345	0.869	1.637	1.058
AUR62016712	blue	Belongs to the PI3 PI4-kinase family	4.879	4.647	5.331	5.391	4.352	4.354	4.434	4.588	4.907	4.426	4.358	4.247	4.367	4.544	4.368	4.187	4.063	4.271
AUR62030913	blue	Protein RMD5 homolog A-like	4.962	5.313	4.636	1.577	3.837	3.953	3.653	3.233	3.171	5.958	4.425	4.454	5.343	4.301	4.086	4.225	4.396	5.861
AUR62023443	blue	malic enzyme	49.458	51.818	46.936	48.06	43.523	45.991	59.572	63.777	61.416	73.717	74.767	68.278	75.719	67.678	73.82	69.814	65.592	69.036
AUR62030887	blue	Belongs to the CRISP family	7.698	7.58	8.173	13.244	8.257	12.137	2.091	0.617	2.594	84.297	101.23	105.19	4.235	5.118	3.819	13.921	11.535	6.1
AUR62040535	blue	Belongs to the TRAFAC class dynamin-like GTPase superfamily. Dynamin Fzo YdjA family	1.577	1.438	1.212	0.74	1.887	1.327	1.285	2.022	1.849	2.378	2.013	2.22	1.677	1.721	2.229	1.74	1.16	2.249
AUR62016890	blue	Weak chloroplast movement under blue light	11.013	11.349	11.599	8.356	11.485	9.694	8.159	9.842	9.285	9.334	9.908	9.625	9.316	8.219	8.544	9.911	7.584	7.576
AUR62005335	blue	WAT1-related protein At3g28050-like	54.462	59.61	48.992	47.476	50.99	62	64.291	66.788	71.552	92.91	94.769	86.192	73.847	72.392	68.262	81.744	75.273	75.602
AUR62033294	blue	wall-associated receptor kinase-like	3.749	5.194	4.178	8.139	3.955	5.453	4.565	4.939	5.352	9.816	9.796	9.716	5.659	5.944	6.555	8.647	8.133	5.209
AUR62019132	blue	Belongs to the cytochrome P450 family	7.558	10.315	8.105	13.727	9.616	10.868	11.126	9.537	9.503	26.234	24.236	24.431	13.449	12.479	10.377	21.253	20.245	20.402
AUR62004267	blue	Belongs to the D-isomer specific 2-hydroxyacid dehydrogenase family	17.092	17.946	19.332	16.516	15.666	13	15.203	17.83	17.594	16.344	14.191	16.499	16.62	17.025	15.883	16.942	18.609	16.381
AUR62021217	blue	CEN-like protein	1.947	1.446	1.633	1.163	3.067	2.384	1.652	0.894	0.802	0.295	0.494	0.513	0.818	0.466	0.461	0	0.101	1.178
AUR62008992	blue	cation-transporting ATPase	14.811	15.172	14.588	13.771	14.465	13.67	13.885	14.345	14.227	12.898	13.476	12.47	14.029	12.834	14.219	13.552	12.281	15.623
AUR62033254	blue	Ethanolamine-phosphate cytidylyltransferase-like	14.099	15.492	13.78	15.036	12.884	14.814	13.992	12.734	12.792	19.586	20.154	21.966	15.405	13.369	14.485	18.057	17.888	18.155
AUR62026969	blue	Catalyzes the isomerization of citrate to isocitrate via cis-aconitate	46.446	45.03	47.574	52.615	47.721	49.163	60.985	60.766	64.283	59.442	55.695	56.63	58.114	58.478	59.24	54.874	56.032	59.097
AUR62023719	blue	transposition, RNA-mediated	0.31	0.105	0.423	0	0.239	0.232	4.819	2.086	3.156	2.523	2.191	1.796	3.605	2.394	4.195	1.861	1.772	0
AUR62025585	blue	methylthioribose	11.057	12.54	10.518	11.873	10.808	9.965	12.351	12.05	12.217	20.582	19.832	19.6	15.287	14.649	16.835	20.941	20.164	19.817
AUR62023008	blue	MLP-like protein	0.946	0.724	0.667	2.33	1.093	0.995	3.188	2.123	3.212	2.627	1.981	3.564	3.946	4.298	2.463	1.674	3.517	1.574
AUR62037724	blue	Guanine nucleotide-binding protein alpha-1	9.124	8.46	10.216	9.464	9.986	11.488	9.526	8.218	9.072	9.27	9.152	7.76	9.155	10.311	8.098	8.037	8.38	6.793
AUR62016149	blue	Protein FAR1-RELATED SEQUENCE 11-like	1.873	2.047	2.132	1.723	1.407	1.346	1.846	1.451	1.697	1.686	1.82	1.564	2.213	1.757	2.069	1.495	1.908	1.995
AUR62012855	blue	ADP-ribosylation factor GTPase-activating protein	26.048	24.896	26.662	47.165	39.206	43.763	40.093	48.11	48.015	39.884	40.425	45.594	34.898	34.752	33.224	47.829	49.486	48.351
AUR62014311	blue	cellular oxidant detoxification	14.434	15.83	15.471	13.738	16.675	16.225	12.972	12.425	14.044	14.077	12.527	13.17	13.519	14.196	13.777	11.667	12.575	10.1
AUR62004812	blue	TOM1-like protein 2	8.753	8.853	9.168	10.229	7.973	8.101	7.573	7.226	7.885	19.403	18.591	20.348	11.281	10.976	10.654	12.244	11.918	12.887
AUR62009872	blue	isoform X1	16.508	17.259	16.215	14.445	14.135	14.527	17.236	17.327	17.622	21.935	21.509	21.49	20.116	17.131	20.552	20.989	20.345	18.82
AUR62032311	blue	Converts alpha-aldose to the beta-anomer	8.03	7.94	8.069	7.117	6.479	5.866	10.709	10.263	9.705	11.506	11.034	14.225	13.549	11.686	12.914	11.323	12.726	12.303
AUR62010802	blue	BEST Arabidopsis thaliana protein match is	1.141	1.498	1.003	0	2.448	1.281	0.676	1.829	1.107	2.354	1.639	3.402	2.344	1.89	2.038	2.099	1.679	2.17
AUR62034809	blue	LRR-repeat protein	18.654	17.223	18.734	21.195	20.026	17.383	15.303	17.808	14.843	18.085	16.774	17.277	15.875	16.784	16.837	19.107	18.359	16.401
AUR62002335	blue	Strictosidine synthase	1.35	2.068	1.44	3.116	1.833	2.047	6.414	6.08	6.381	8.289	9.25	8.841	5.995	4.287	5.245	12.493	10.875	8.5
AUR62009689	blue	Cinnamoyl-CoA reductase	8.255	8.585	8.074	5.472	7.043	8.373	10.879	10.666	10.631	13.209	12.181	12.205	11.978	10.973	12.307	11.894	11.569	11.091
AUR62000351	blue	Protein kinase domain	0.529	0.737	0.69	0	0.722	0.81	0.798	0.648	1.416	1.069	1.934	0.948	1.235	1.064	0.952	1.981	1.321	1.281
AUR62024823	blue	NA	4.272	4.636	4.873	4.911	4.349	4.556	4.043	3.716	3.99	3.085	3.519	3.622	3.757	3.911	3.366	3.025	3.575	4.266
AUR62028576	blue	Monodehydroascorbate reductase	162.23	162.376	145.749	166.663	162.022	172.751	150.535	149.521	149.146	186.539	188.334	190.571	154.721	147.131	163.318	181.636	182.962	174.835
AUR62029506	blue	Belongs to the 'GDSL' lipolytic enzyme family	1.735	2.087	1.349	0.735	0.841	1.539	2.642	2.042	1.838	2.208	3.126	3.44	1.667	1.534	1.983	2.234	1.986	1.863
AUR62033907	blue	Belongs to the iron ascorbate-dependent oxidoreductase family	0.789	0.551	0.851	0	3.022	0.652	1.981	4.613	1.927	10.655	7.93	8.569	6.183	5.732	8.132	12.935	10.88	4.975
AUR62019534	blue	protein DJ-1 homolog	15.416	15.217	14.56	14.353	16.968	15.362	15.297	14.746	14.842	19.554	17.422	19.001	18.949	16.373	16.376	15.94	17.328	21.009
AUR62040981	blue	TPL-binding domain in jasmonate signalling	3.703	4.126	3.921	4.954	4.745	4.202	3.101	3.325	3.568	3.501	3.399	3.029	2.918	3.491	3.03	3.571	2.573	2.331
AUR62031695	blue	Plant transposase (Ptta/En/Spm family)	0.596	0.562	0.517	0.602	1.006	0.617	0.903	0.977	1.245	0.865	0.921	1.116	1.694	1.352	1.862	1.062	1.625	1.22
AUR62024979	blue	NA	12.459	13.556	19.339	16.828	10.089	12.286	12.561	11.63	9.228	11.643	10.015	12.016	19.254	22.578	17.347	8.695	10.393	9.302
AUR62030179	blue	peroxisomal (S)-2-hydroxy-acid oxidase	10.844	11.967	11.434	9.116	13.062	11.739	15.512	14.448	15.099	13.618	15.672	13.974	15.07	14.19	15.313	14.556	13.967	10.264
AUR62037597	blue	DNA excision repair protein ERCC-6-like 2	2.187	2.356	2.15	2.755	1.488	2.286	2.02	2.622	2.17	2.429	1.974	1.737	2.523	1.957	2.372	2.16	1.885	1.196
AUR62005570	blue	Protein Iojap-related mitochondrial	17.709	18.671	16.906	21.666	20.045	18.993	19.038	17.862	18.832	18.002	16.657	17.125	17.673	18.36	16.955	16.245	15.67	18.137
AUR62012715	blue	Belongs to the ATG8 family	29.724	31.716	30.303	22.972	25.009	30.094	27.549	25.415	28.185	45.789	45.663	41.513	27.535	31.237	31.4	37.946	41.826	38.799
AUR62040322	blue	macrophage migration inhibitory factor	5.552	5.968	6.591	7.678	4.051	5.576	6.516	5.411	6.616	7.791	6.038	7.115	6.902	5.543	6.393	6.395	7.189	11.671
AUR62005453	blue	Armadillo repeat only	5.072	4.243	4.481	3.545	3.678	3.998	3.806	3.27	3.482	4.196	4.34	5.193	3.436	4.663	5.228	5.419	4.446	4.311
AUR62036093	blue	NA	0.137	0	0.141	1.801	0.158	0.154	0.853	0.615	0.776	1.523	2.602	3.178	0.704	0.867	0.857	2.823	0.941	1.825
AUR62007549	blue	DUF21 domain-containing protein	4.108	4.01	4.994	2.866	5.208	4.529	4.412	4.61	5.268	6.503	6.944	7.587	6.011	5.708	5.529	6.833	5.949	6.292
AUR62000461	blue	rescue of stalled ribosome	7.528	9.141	9.254	6.889	6.512	6.411	7.206	8.364	8.078	9.321	8.722	8.381	8.193	8.604	8.525	9.547	8.743	6.233
AUR62019737	blue	NA	8.614	8.106	9.229	12.717	8.275	9.018	7.028	9.124	10.301	5.377	5.622	5.611	6.561	12.75	8.874	6.48	7.753	11.598
AUR62040549	blue	Belongs to the DEAD box helicase family	14.116	13.58	13.004	16.396	13.732	14.949	15.193	14.946	14.846	11.955	12.18	12.098	13.615	13.043	13.107	12.642	10.464	11.167
AUR62024199	blue	Belongs to the short-chain dehydrogenases reductases (SDR) family	4.923	5.253	6.408	2.907	4.473	3.228	4.245	4.593	3.757	5.285	4.942	4.81	4.942	4.779	4.61	4.7	3.924	7.364
AUR62022153	blue	NA	1.12	1.143	1.248	0.64	0.984	0.901	0.454	1.174	0.771	0.811	0.625	0.593	0.9	0.975	0.532	0.815	0.641	0
AUR62000615	blue	Cleft lip and palate transmembrane protein	51.24	48.617	48.604	49.57	50.912	46.828	52.267	51.829	48.954	53.811	53.66	52.221	54.777	53.769	52.291	53.811	51.446	52.599
AUR62025841	blue	Zinc finger protein VAR3	7.39	6.708	6.349	13.485	9.288	8.794	8.907	7.602	8.134	6.88	8.101	7.973	7.906	8.328	7.164	6.166	7.556	5.921
AUR62024876	blue	Signal recognition particle 43 kDa protein	0.113	0.231	0.522	0	0.588	0.444	0.645	0.888	0.448	0.816	0.379	0.393	0.348	0.774	0.471	0.728	0.647	0
AUR62004060	blue	Belongs to the major facilitator superfamily. Sugar transporter (TC 2.A.1.1) family	19.863	17.862	17.607	18.11	17.047	21.002	16.923	13.542	12.459	10.971	11.156	12.053	15.596	14.145	16.62	13.964	14.093	17.751
AUR62016379	blue	Lys-63-specific deubiquitinase	8.706	10.248	8.509	9.265	8.648	8.585	8.383	8.979	7.216	7.865	9.27	6.793	8.607	8.232	7.996	8.45	8.069	7.222
AUR62013074	blue	NAC domain-containing protein	1.106	1.21	0.891	1.038	1.05	0.931	0.82	0.754	0.671	0.351	0.353	0.687	0.609	0.5	0.7	0.407	0.497	0.526
AUR62021798	blue	Alpha beta-Hydrolases superfamily protein	8.538	9.322	9.595	11.454	10.19	8.749	9.149	9.294	8.447	9.657	8.764	7.819	9.638	9.484	8.628	9.771	8.127	7.169
AUR62000858	blue	phosphoglycerate	10.16	11.179	12.384	12.812	13.882	18.854	16.118	15.144	15.705	13.839	13.351	15.391	14.15	14.486	16.942	14.579	17.205	20.94
AUR62016749	blue	radialis-like	7.462	7.333	13.856	3.699	8.946	11.694	2.482	12.956	6.057	45.047	41.358	59.584	12.001	17.804	13.494	31.9	39.309	29.991
AUR62040845	blue	Belongs to the pyrroline-5-carboxylate reductase family	3.52	4.062	3.103	3.237	4.31	4.346	5.768	5.214	4.184	7	6.959	7.428	6.435	5.304	6.197	7.159	6.243	2.343
AUR62014050	blue	NA	72.991	91.977	81.208	45.864	62.986	62.694	51.679	56.199	55.187	59.585	56.857	60.567	57.82	60.264	55.741	51.969	47.426	56.617
AUR62021120	blue	CHD5-like protein	11.139	11.071	10.137	12.521	10.459	9.36	12.171	11.431	11.599	12.11	11.576	12.017	15.416	11.612	14.21	14.416	14.586	12.689
AUR62009778	blue	NA	3.972	3.846	3.318	3.093	4.657	4.029	3.815	3.863	3.431	3.007	3.385	2.9	3.385	2.698	3.678	2.955	2.525	3.917
AUR62003512	blue	B3 domain-containing protein	0.591	0.415	0.417	0	0.726	0.539	0.498	0.871	0.921	1.314	1.28	0.943	0.873	0.896	0.809	0.476	0.973	0.492
AUR62024110	blue	F-box protein	57.522	73.114	63.373	66.273	59.45	65.858	45.987	50.004	49.293	76.737	76.458	73.52	55.76	61.737	60.341	75.649	71.999	68.337
AUR62028450	blue	transposon protein	3.72	2.708	5.014	4.525	4.536	4.446	3.501	3.71	3.743	3.788	3.885	3.594	4.068	3.375	3.624	3.192	3.547	4.585
AUR62027099	blue	KH domain-containing protein	15.408	14.601	18.667	16.847	19.998	18.543	11.482	13.958	13.259	12.014	13.535	12.167	10.47	9.459	10.308	12.491	14.844	17.072
AUR62040976	blue	Ras-related protein	73.803	79.26	79.607	66.544	74.131	70.659	81.527	85.004	81.228	89.314	88.774	85.574	87.65	89.373	85.179	87.366	88.94	83.151
AUR62000039	blue	formate-tetrahydrofolate	40.826	44.204	38.098	39.581	33.976	36.667	44.001	37.318	40.192	47.836	45.346	49.376	43.686	40.14	44.873	45.326	47.201	52.252
AUR62041700	blue	APO protein 3	3.308	4.426	4.093	4.496	3.624	3.819	4.121	3.499	4.326	3.907	4.947	3.725	4.354	3.526	3.763	4.209	3.828	4.05
AUR62014947	blue	Required for maturation of ribosomal RNAs and formation of the large ribosomal subunit	15.649	15.069	13.443	13.333	17.07	14.376	20	17.63	17.487	13.71	12.764	12.709	16.26	16.021	18.1	12.229	13.703	13.241
AUR62017587	blue	domain-containing protein	29.793	27.414	23.589	32.943	30.841	30.462	23.559	28.801	29.055	29.495	33.278	29.928	33.023	28.599	27.812	34.938	35.274	31.419
AUR62024457	blue	RRP12-like protein	8.382	9.083	9.798	11.71	10.538	10.962	10.385	9.917	9.897	8.385	8.557	7.564	8.433	7.394	7.665	8.886	8.072	7.574
AUR62022272	blue	3'-5' exonuclease domain-containing protein K homology domain-containing protein KH domain-containing protein	1.728	2.52	3.036	3.243	2.709	1.731	1.664	1.662	1.956	1.508	2.412	1.932	1.964	2.471	2.635	1.906	1.553	0.821
AUR62012414	blue	Protein transport protein Sec24-like	26.243	23.877	29.989	22.623	23.859	23.857	22.443	24.306	23.898	21.504	21.736	23.044	21.594	21.327	22.218	18.509	20.926	19.611
AUR62018700	blue	protein At4g17910 isoform X1	3.874	4.21	3.75	4.887	3.33	3.931	3.633	3.304	4.141	2.927	2.873	3.198	4.17	3.723	3.81	2.793	3.298	4.127
AUR62014781	blue	mRNA splicing, via spliceosome	62.006	63.683	61.37	67.179	72.176	67.719	57.578	56.525	58.089	59.42	63.678	56.426	54.115	53.358	51.31	57.959	59.788	63.774
AUR62036104	blue	belongs to the protein kinase superfamily	4.867	5.1	5.897	6.644	6.426	7.166	6.753	6.597	5.439	6.391	7.131	6.999	6.817	6.028	6.355	7.161	7.342	7.995
AUR62020954	blue	UBP1-associated protein	246.435	269.285	228.917	222.308	227.71	249.344	220.38	208.786	237.441	220.851	212.2	241.751	185.859	186.517	201.204	213.195	218.374	203.461
AUR62017370	blue	Clp protease-related protein At4g12060	5.933	5.031	5.318	5.393	6.208	4.649	6.696	7.203	6.971	9.453	10.921	9.519	9.083	8.022	7.425	8.648	9.224	6.956
AUR62040777	blue	gag-polypeptide of LTR copia-type	4.454	4.655	4.938	6.124	7.061	7.151	5.48	6.51	4.633	5.294	5.438	4.564	5.798	5.677	6.313	4.934	4.801	2.069
AUR62021117	blue	isoform X1	0.458	0.39	0.803	1.004	0.861	0.493	0.218	0.45	0.497	0.276	0.491	0.332	0.491	0.463	0.478	0.344	0.328	0
AUR62000965	blue	Belongs to the cysteine synthase cystathionine beta- synthase family	19.549	25.88	22.981	29.728	28.684	26.651	31.167	39.409	36.82	44.411	43.234	43.551	29.188	28.836	31.618	44.51	45.569	51.413
AUR62030873	blue	F-box kelch-repeat protein	12.808	12.045	12.628	8.156	11.965	11.772	8.811	10.193	11.911	16.334	14.671	16.063	13.557	12.498	13.513	13.292	14.095	11.745
AUR62018139	blue	tRNA rRNA methyltransferase (SpoU) family protein	4.634	5.512	5.713	10.79	4.202	5.07	5.111	4.74	4.051	4.562	4.914	3.945	4.458	4.884	4.339	6.042	3.692	6.248
AUR62036763	blue	Thioredoxin-like 4, chloroplastic	3.54	3.163	2.571	3.23	2.442	3.532	3.774	4.91	4.509	5.626	3.844	3.762	3.484	3.938	3.739	3.165	4.051	4.582
AUR62035257	blue	DNA recombination	2.598	2.547	3.161	2.731	3.482	2.994	2.336	3.383	2.903	2.156	2.012	1.406	2.491	3.067	2.346	2.23	2.141	2.768
AUR62024789	blue	Belongs to the cytochrome b5 family	70.465	83.507	86.372	73.249	77.827	74.4	75.979	90.027	80.477	94.975	109.497	100.737	90.343	98.737	88.575	99.289	101.365	90.723
AUR62020961	blue	DUF1785	1.572	1.62	1.918	1.77	1.954	1.579	1.335	1.142	1.152	0.881	1.137	0.885	1.537	1.514	0.982	1.041	1.182	0.797
AUR62038274	blue	ARM-repeat Tetratricopeptide repeat (TPR)-like protein	4.787	4.594	3.459	5.488	3.155	4.436	7.498	6.49	8.767	7.461	5.85	6.706	6.171	6.332	6.46	6.122	6.655	6.417
AUR62019359	blue	RING-H2 finger protein	14.243	18.911	11.599	19.55	10.86	14.131	12.617	11.557	13.558	22.541	21.739	21.773	16.083	15.656	15.921	17.272	16.946	18.239
AUR62028919	blue	Squamosa promoter-binding-like protein	8.701	8.195	7.361	11.098	12.745	12.554	12.179	9.726	8.282	6.87	7.605	6.837	10.602	9.454	9.786	9.135	8.429	12.146
AUR62028748	blue	FKBP12-interacting protein of 37	14.675	15.407	16.439	12.466	16.076	17.466	14.532	14.41	13.392	15.32	15.402	11.845	15.104	16.265	15.914	14.577	14.187	15.58
AUR62030079	blue	UPF0613 protein	9.53	10.581	10.03	7.589	8.966	10.211	9.885	8.832	8.46	10.989	11.048	8.664	10.344	10.386	12.11	11.34	11.36	10.093
AUR62041838	blue	Potassium channel	18.17	17.141	13.126	24.715	14.606	15.746	11.072	11.554	11.507	5.849	6.45	6.493	7.518	7.346	7.763	7.735	7.559	9.902
AUR62028508	blue	Secoisolariciresinol dehydrogenase-like	0	0	0	0	0	0	0.314	0.194	0.538	1.583	1.399	1.402	0.71	0.728	0.9	0.445	0.791	1.725
AUR62000623	blue	Acyl-coenzyme A thioesterase	12.601	15.097	14.722	15.723	13.825	13.907	13.07	13.746	13.23	20.412	18.478	18.038	16.628	16.617	17.234	17.219	19.091	14.058
AUR62040966	blue	26S proteasome non-ATPase regulatory subunit	56.87	63.81	61.024	69.052	61.602	63.605	59.172	56.148	52.744	54.905	55.229	59.816	58.46	54.257	57.359	64.838	62.74	61.143
AUR62043797	blue	Catalyzes the NAD( )-dependent oxidation of formate to carbon dioxide. Involved in the cell stress response	31.999	31.549	29.597	26.94	27.803	28.013	43.628	40.815	40.198	57.852	50.508	54.84	45.195	42.478	47.418	56.826	57.239	68.969
AUR62027697	blue	LRR receptor-like serine threonine-protein kinase	7.478	8.722	6.347	7.784	5.051	6.352	8.816	7.566	8.952	7.604	9.105	7.225	8.561	8.246	8.556	8.996	9.983	9.793
AUR62006055	blue	Alpha and gamma adaptin binding protein p34	11.678	12.909	12.745	12.098	13.781	13.954	13.154	12.401	11.61	11.904	10.659	10.774	11.134	10.586	12.297	11.208	10.92	10.031
AUR62007817	blue	Belongs to the UDP-glycosyltransferase family	0.759	0.775	1.037	0	0.402	0.355	0.951	0.887	1.109	1.229	1.306	1.173	1.331	1.832	1.284	1.139	0.976	2.525
AUR62023711	blue	General transcription factor 3C polypeptide 5-like	13.987	14.629	12.648	12.317	12.736	13.3	14.546	16.959	14.477	16.206	19.141	15.218	15.559	17.387	16.915	16.414	14.074	16.974
AUR62004991	blue	serine threonine-protein kinase	7.579	8.367	8.781	14.225	11.818	10.738	21.606	17.646	20.034	31.455	30.18	27.226	24.829	21.27	23.553	36.616	39.628	35.931
AUR62037577	blue	DNA polymerase delta	5.5	5.458	4.433	5.536	6.174	5.153	6.257	5.376	6.227	5.593	6.168	6.403	6.468	5.796	6.053	6.567	6.42	6.2
AUR62031884	blue	Belongs to the Casparian strip membrane proteins (CASP) family	0.295	0.753	1.361	0	0	0.331	0.229	0.662	0.25	1.475	0.577	0.941	1.742	3.264	2.919	3.038	2.11	4.909
AUR62003751	blue	Belongs to the short-chain dehydrogenases reductases (SDR) family	18.846	18.702	21.109	14.003	16.119	15.824	16.884	17.887	15.522	23.575	25.65	24.885	21.445	18.481	19.028	25.073	22.175	20.64
AUR62012669	blue	RNA pseudouridine synthase 6	1.492	1.547	1.715	2.079	1.724	2.03	1.899	1.827	1.51	1.733	1.742	1.783	1.277	2.144	1.861	1.688	1.656	0.903
AUR62033686	blue	Belongs to the class I-like SAM-binding methyltransferase superfamily. Cation-independent O- methyltransferase family	1.049	1.329	1.119	0.551	3.006	1.884	1.785	2.826	2.186	6.528	6.375	7.737	2.716	5.042	3.76	8.429	7.204	4.47
AUR62000542	blue	Pentatricopeptide repeat-containing protein	3.176	3.017	2.701	3.558	3.499	2.819	2.605	2.763	2.787	2.763	2.64	2.855	1.972	2.724	2.462	2.916	2.986	2.622
AUR62017994	blue	NA	3.563	2.799	1.967	0	2.058	2.769	2.274	1.077	2.638	23.601	20.666	22.247	6.616	6.21	8.138	20.82	19.289	21.896
AUR62007867	blue	NA	5.135	5.173	6.124	7.343	6.578	6.94	5.652	5.645	5.181	4.968	5.228	6.035	5.704	5.375	5.677	5.666	6.116	4.651
AUR62007060	blue	transcription factor	1.412	1.49	1.303	0	0.489	1.004	1.172	1.743	1.545	4.184	4.469	3.93	2.176	2.183	2.648	6.302	7.918	5.64
AUR62036213	blue	DnaJ homolog, subfamily C, member	1.693	1.469	1.518	1.112	3.031	3.135	1.229	1.757	1.246	1.692	2.316	1.766	2.868	3.077	2.204	1.416	2.276	0.563
AUR62042128	blue	WAT1-related protein	6.862	7.509	3.948	5.52	3.276	4.323	9.151	5.501	8.919	7.002	8.838	6.171	11.219	9.556	10.432	4.507	5.048	6.06
AUR62022697	blue	ABC transporter G family member	27.257	28.665	24.878	21.61	28.157	30.762	35.051	37.468	41.04	40.273	39.01	42.898	39.248	43.018	40.368	31.57	36.542	33.843
AUR62017055	blue	serine threonine-protein kinase	39.503	47.209	37.962	55.826	37.167	42.925	79.186	79.283	93.728	100.951	111.821	114.454	69.153	76.319	70.194	69.371	68.712	74.601
AUR62013977	blue	WAT1-related protein	33.417	44.037	29.075	59.451	34.72	48.293	0.251	0.434	0.63	1.075	1.487	1.15	0.596	0.638	0.555	0.872	1.606	1.289
AUR62024536	blue	RNA-binding protein	8.799	10.041	12.335	9.633	11.628	10.176	8.158	9.014	8.226	8.813	7.52	8.386	10.235	9.905	10.59	7.38	8.962	8.431
AUR62002590	blue	E3 ubiquitin-protein ligase	11.632	11.377	10.564	9.025	8.743	9.471	10.569	11.05	10.24	13.445	13.338	13.341	12.452	12.487	11.438	13.501	13.297	9.451
AUR62008507	blue	Plastid division protein CDP1	6.724	6.073	6.644	4.407	5.32	5.34	5.203	4.808	4.609	5.099	4.224	4.88	5.011	5.078	4.988	5.065	5.112	4.466
AUR62008452	blue	wall-associated receptor kinase-like	0	0	0	0	0	0	0.747	0.404	0.951	1.467	2.011	0.974	0.74	0.886	0.5	1.236	0.824	0
AUR62007903	blue	serine threonine-protein kinase	20.6	21.075	20.568	17.28	17.998	17.383	24.998	24.032	23.888	21.733	22.595	20.534	23.345	20.654	20.785	27.092	24.95	25.897
AUR62004157	blue	Belongs to the expansin family	4.253	5.885	3.423	3.655	2.433	2.944	2.968	0.847	1.845	1.899	1.864	2.811	0.612	0.628	0.704	1.637	1.364	1.058
AUR62016486	blue	Homeobox-leucine zipper protein GLABRA	11.243	11.794	13.49	7.493	5.93	7.042	13.922	12.686	16.465	30.074	31.396	26.876	22.112	20.091	22.365	26.537	25.195	23.593
AUR62023572	blue	Histidinol-phosphate aminotransferase	14.338	16.283	14.49	11.126	12.044	13.505	15.568	16.222	16.431	17.292	17.972	18.149	18.235	16.71	19.196	17.444	16.875	18.273
AUR62013892	blue	nucleoredoxin 2	3.568	3.943	2.948	4.897	5.537	5.499	7.125	7.35	7.475	12.157	12.401	13.336	11.321	10.606	10.707	8.569	6.977	7.799
AUR62021379	blue	May be involved in the degradation of misfolded endoplasmic reticulum (ER) luminal proteins	14.842	12.725	13.27	14.058	14.036	13.909	16.075	14.797	16.1	15.033	14.419	14.768	16.378	16.078	16.11	14.931	14.338	16.544
AUR62037507	blue	Microsomal glutathione S-transferase	13.476	15.816	13.333	15.738	16.161	17.383	20.811	20.836	21.65	22.339	25.374	24.554	20.958	21.73	22.151	22.912	23.987	23.922
AUR62009411	blue	Belongs to the AAA ATPase family	3.601	5.187	3.278	4.59	1.956	3.227	1.003	0.603	1.156	1.284	0.9	0.935	0.773	0.623	1.148	0.692	0.861	1.073
AUR62028537	blue	Protein ABSCISIC ACID-INSENSITIVE	0.776	0.765	0.85	0	0.464	0.45	0.888	0.901	0.696	2.021	2.39	2.884	2.362	2.058	2.229	1.033	2.051	1.781
AUR62019752	blue	D111 G-patch domain-containing protein	22.236	19.212	21.627	29.505	30.069	28.472	20.925	22.93	22.174	23.068	18.751	21.77	19.888	22.23	20.289	18.958	20.263	16.175
AUR62023957	blue	SWI SNF-related matrix-associated actin-dependent regulator of chromatin subfamily A member 3-like	5.924	4.753	4.832	3.86	3.938	4.433	4.315	3.601	4.112	3.565	4.017	3.979	3.778	3.877	3.6	3.541	3.443	5.164
AUR62024443	blue	BEST Arabidopsis thaliana protein match is	16.402	7.8	5.882	9.711	7.36	6.44	8.105	5.53	5.858	0.039	0.118	0.163	0.687	1.001	0.99	0.272	0.121	0.937
AUR62018654	blue	plastid-lipid-associated protein 3, chloroplastic	5.363	4.659	5.499	2.745	3.983	3.284	4.443	4.417	4.337	5.494	5.446	6.703	6.439	7.377	6.168	6.188	6.257	8.346
AUR62034802	blue	Belongs to the iron ascorbate-dependent oxidoreductase family	2.78	2.428	5.551	5.768	7.016	3.655	0.873	1.93	1.822	28.775	31.709	29.523	5.523	5.012	4.611	26.563	22.772	26.788
AUR62036264	blue	MIF4G domain-containing protein	10.286	10.558	10.51	12.058	11.403	12.459	11.387	11.057	11.43	10.62	10.561	9.718	9.764	9.653	9.922	10.166	9.571	11.758
AUR62023328	blue	isoform X1	6.405	6.568	6.705	7.131	6.427	6.641	6.418	6	5.96	5.608	5.881	5.349	5.658	4.719	5.654	6.009	5.528	5.42
AUR62010702	blue	Aminopeptidase	67.201	74.142	63.303	64.118	55.747	60.241	66.459	59.615	59.427	68.989	65.851	70.635	68.889	62.852	64.326	58.098	59.133	69.269
AUR62005889	blue	protein complex oligomerization	66.866	74.613	79.573	74.206	82.51	76.077	86.93	84.649	68.276	82.182	92.8	92.953	87.761	84.673	79.53	104.614	97.988	97.03
AUR62039184	blue	sulfurtransferase	20.702	20.838	19.974	17.585	19.861	21.367	22.028	20.195	24.077	22.471	21.695	23.003	22.545	22.443	23.085	19.759	21.408	23.364
AUR62033398	blue	Belongs to the aldehyde dehydrogenase family	52.904	60.995	41.469	53.001	40.13	51.299	66.752	61.254	70.133	122.455	123.295	111.476	101.745	90.617	96.126	117.883	114.661	113.187
AUR62041796	blue	Pyruvate kinase	29.577	29.381	26.856	35.477	30.408	33.596	40.729	40.726	36.485	40.374	37.857	36.928	37.142	33.908	34.941	44.77	41.757	40.655
AUR62010988	blue	Belongs to the major facilitator superfamily. Sugar transporter (TC 2.A.1.1) family	0.257	0.35	0.461	0.563	0.693	0.865	0.067	0.12	0.218	0.285	0.167	0.149	0.11	0.226	0.178	0.165	0.367	0
AUR62028557	blue	Purple acid phosphatase	72.35	71.967	58.987	45.494	40.215	44.479	79.991	66.808	73.395	74.343	69.696	63.496	73.035	69.743	73.63	70.795	73.29	65.642
AUR62023788	blue	NA	4.114	4.076	4.281	4.84	4.682	4.847	3.736	4.272	4.125	2.956	2.995	3.489	3.889	3.882	4.456	4.163	3.068	2.452
AUR62008881	blue	Pectate lyase	6.707	10.184	8.103	8.844	6.682	7.556	8.223	9.695	9.075	18.378	17.349	15.654	11.356	10.155	9.584	13.063	13.081	13.443
AUR62020808	blue	60s ribosomal protein	6.031	5.956	5.844	6.966	6.125	6.547	7.218	5.95	5.628	5.302	6.218	5.072	5.377	4.749	5.109	6.997	5.081	5.294
AUR62003820	blue	NA	10.448	11.137	8.84	8.663	10.254	12.411	10.837	10.758	12.518	11.552	9.461	11.233	11.617	11.919	11.625	11.884	9.867	11.48
AUR62010992	blue	Transcription repressor OFP8-like	2.89	2.813	2.731	1.186	1.826	2.686	13.16	9.526	12.626	18.109	16.491	18.951	15.488	10.42	13.5	8.952	8.421	7.815
AUR62024558	blue	BEST Arabidopsis thaliana protein match is	21.088	19.527	21.529	19.858	19.784	20.161	18.585	19.713	21.365	19.254	18.456	19.159	17.121	17.351	15.716	15.945	18.757	13.286
AUR62008152	blue	Octicosapeptide Phox Bem1p	21.065	25.679	24.413	17.503	25.105	27.851	15.977	15.231	18.664	14.708	16.275	18.729	11.459	12.46	12.838	15.65	21.151	14.411
AUR62001961	blue	ribosomal protein	22.444	19.811	16.968	25.165	24.17	24.972	18.797	18.629	20.406	19.752	21.01	18.336	21.74	21.789	20.926	16.945	17.197	20.924
AUR62027853	blue	Phosphopantothenate-cysteine ligase	10.309	13.126	11.334	10.248	12.811	11.991	14.035	13.967	14.167	13.94	14.887	16.672	12.608	14.224	14.203	14.32	14.785	15.351
AUR62001253	blue	BTB POZ and TAZ domain-containing protein	35.096	33.025	24.844	18.298	18.728	21.635	14.33	15.192	15.105	10.707	9.396	10.141	12.787	11.36	13.116	9.61	8.892	4.821
AUR62012693	blue	translation initiation factor activity	55.712	53.29	53.955	74.635	65.674	68.318	58.29	58.378	60.731	46.883	54.433	51.236	52.259	56.315	52.544	53.283	54.557	48.081
AUR62002147	blue	serine threonine-protein kinase	30.864	34.857	35.161	29.34	33.014	32.851	32.371	32.946	34.08	41.532	42.16	40.145	38.244	37.998	36.429	39.268	36.793	44.718
AUR62013290	blue	C2 domain	18.129	18.866	19.434	18.415	20.386	19.498	14.347	13.821	14.282	14.04	13.731	13.454	17.369	16.393	15.847	14.021	13.777	13.766
AUR62018226	blue	COP9 signalosome complex subunit	17.02	16.819	17.086	22.722	14.849	14.824	17.939	16.85	18.824	18.428	18.747	18.139	17.722	18.64	18.058	17.003	17.856	19.886
AUR62024980	blue	NA	27.147	32.003	34.556	26.331	40.413	32.926	35.15	35.577	38.779	48.378	53.523	41.195	38.735	39.552	43.467	59.109	53.581	38.812
AUR62030290	blue	Mitotic-spindle organizing protein	7.566	8.451	10.181	4.66	10.516	8.891	12.017	11.808	10.44	9.063	12.016	11.925	12.263	13.33	14.41	12.784	10.416	7.87
AUR62038720	blue	Belongs to the TRAFAC class TrmE-Era-EngA-EngB-Septin- like GTPase superfamily. Era GTPase family	8.196	8.968	8.13	9.789	7.993	8.662	7.673	7.406	5.784	6.09	4.577	5.554	7.215	6.169	6.21	5.755	4.446	4.96
AUR62008029	blue	lysM domain receptor-like kinase 4	0.602	0.659	0.309	0	0.348	0.966	0.714	0.483	0.536	0.812	0.529	0.698	0.442	0.453	0.448	0.554	0.246	1.145
AUR62023827	blue	NA	13.794	13.245	20.002	12.804	16.52	13.358	19.77	28.919	25.462	30.004	32.175	27.228	26.64	26.366	23.234	28.664	25.992	33.436
AUR62013031	blue	Protein of unknown function (DUF1674)	14.253	13.576	11.1	9.003	12.983	15.23	19.333	14.304	12.258	13.095	12.4	14.461	13.794	12.421	14.849	16.232	16.31	16.422
AUR62027542	blue	Belongs to the iron ascorbate-dependent oxidoreductase family	7.063	7.343	6.63	7.826	5.8	5.683	3.972	5.348	5.588	5.625	5.275	5.87	4.37	4.439	3.989	5.916	5.793	5.098
AUR62042731	blue	Ribonuclease H protein	0.356	0.493	0.261	0.334	0.206	0.343	0.501	0.314	0.374	0.339	0.398	0.472	0.418	0.482	0.424	0.458	0.291	0.677
AUR62027783	blue	Belongs to the UDP-glycosyltransferase family	13.528	15.97	9.823	11.48	7.275	14.881	14.407	13.255	14.907	15.231	15.514	15.826	18.288	14.701	19.681	11.094	12.274	14.441
AUR62005298	blue	RING-type E3 ubiquitin transferase	17.543	14.653	15.727	8.322	13.744	12.149	12.997	12.981	13.282	29.801	27.439	28.037	18.668	16.572	17.444	28.86	29.623	32.267
AUR62044004	blue	transcription factor	7.112	6.876	7.507	6.082	6.369	5.952	10.825	11.949	11.339	20.946	20.072	22.202	13.874	11.664	13.284	26.331	24.174	22.412
AUR62017456	blue	Essential protein Yae1, N terminal	12.161	15.391	11.508	17.752	17.891	13.183	14.446	13.647	13.415	12.125	10.332	11.328	13.664	13.034	11.911	16.325	13.202	20.757
AUR62023434	blue	Belongs to the cystatin family. Phytocystatin subfamily	10.761	10.757	44.129	5.984	38.348	22.879	31.536	97.633	57.692	231.327	184.62	291.137	120.461	234.243	129.19	193.219	206.987	150.093
AUR62011935	blue	Belongs to the glycosyltransferase 8 family	10.507	9.396	10.123	18.198	14.287	17.235	19.723	21.85	21.528	21.478	22.256	20.901	21.42	20.81	21.232	21.449	21.601	21.866
AUR62017132	blue	Belongs to the cytochrome P450 family	0.283	0.079	0.026	1.015	0.387	0.462	5.847	6.008	5.712	26.28	24.265	22.712	11.156	9.467	9.573	28.498	29.041	18.506
AUR62022723	blue	Ras-related protein	12.462	12.15	12.969	10.388	9.656	10.312	15.582	16.309	17.008	27.44	25.695	26.455	21.19	21.425	18.984	22.587	23.911	23.56
AUR62019037	blue	Universal stress protein	54.04	64.844	51.559	63.718	49.53	57.044	33.986	32.793	33.129	47.225	43.018	45.27	35.704	34.315	34.518	46.906	44.256	26.587
AUR62040114	blue	PCTP-like protein	8.204	9.207	8.998	7.52	8.652	7.442	5.492	5.674	6.048	5.776	6.18	6.084	5.585	4.976	3.975	5.772	7.642	4.446
AUR62016701	blue	Phospholipase A-2-activating	22.473	22.418	22.833	20.332	19.569	20.297	20.919	21.426	21.539	23.248	21.588	22.176	23.495	22.637	22.063	23.258	21.789	25.531
AUR62003345	blue	Belongs to the peroxidase family	208.664	215.81	350.601	158.147	295.168	211.126	147.941	330.764	222.823	393.483	339.689	489.001	207.082	294.752	273.114	292.302	350	375.884
[truncated: 1,810 more rows]

## Sheet: Table S10
Supplementary Table S10. Functional annotation and expression profiles of all genes in turquoise module
[truncated: 4,333 more rows]

[truncated: 4 more sheets: Table S11, Table S12, Table S13, Table S14]
